# Supplementary material for: Recoding of the stop codon UGA to glycine by a BD1-5/SN-2 bacterium and niche partitioning between Alpha- and Gammaproteobacteria in a tidal sediment microbial community naturally selected in a laboratory chemostat
Source: Front Microbiol. 2014 May 16;5:231. doi: 10.3389/fmicb.2014.00231 (PMC4032931; doi:10.3389/fmicb.2014.00231)
Supplement: Supplementary file 1 [file DataSheet1.XLS]

## Sheet: Content
	SUPPLEMENTARY ONLINE MATERIAL
	- Tables -
	Enrichment of uncultivated microbial populations from a tidal flat sediment in a laboratory chemostat
	A. Hanke, E.J. Hamann, R. Sharma, J.S. Geelhoed, T. Hargesheimer, B. Kraft, V. Meyer, S. Lenk, H. Osmers, R. Wu, K. Makinwa, R.L. Hettich, J.F. Banfield, H.E. Tegetmeyer, M.Strous
	SOM Table 1a	List of peptides identified in two technical replicates by MyriMatch/Idpicker platfrom by searching raw data against the predicted metagenome. In the metagenome, the BD1-5/SN-2 sequences were translated thrice using UGA as normal stop Codon, UGA coding for glycine and UGA coding for tryptophan.
	SOM Table 1b	List of peptides identified in two technical replicates by MyriMatch/Idpicker platfrom by searching raw data against the predicted metagenome. In the metagenome, the BD1-5/SN-2 sequences were translated with UGA coding for all 20 amino acids as well as UGA acting as a STOP codon.
	SOM Table 2a	List of Peptides that uniquely matched to different versions of the BD1-5/SN-2 predicted proteome used in search. (Metagenome with three versions of Bin E, i.e. UGA as STOP codon, UGA coding for glycine and UGA coding for tryptophan.)
	SOM Table 2b	List of peptides that uniquely matched to different versions of the BD1-5/SN-2 predicted proteome. (In the predicted proteome, BinE has been translated with UGA coding for all 20 amino acids as well as UGA acting as STOP codon.)
	SOM Table 3a	List of proteins identified by MyriMatch against the predicted metaproteome including three version of BD1-5/SN-2 sequences i.e. UGA as stop codon, UGA for glycine and UGA for tryptophan.
	SOM Table 3b	List of proteins identified by MyriMatch against the predicted metaproteome including 21 versions of BD1-5/SN-2 sequences i.e. UGA as stop codon + UGA coding for all 20 amino acids.
	SOM Table 4	Summary of MyriMatch/Idpicker results from searching two technical replicates against the predicted proteomes A and B.
	SOM Table 5	Search Settings.
	SOM Table 6	Annotations and peptide coverages by bin.

## Sheet: SOM_Table1a
SOM Table 1a. List of peptides identified in two technical replicates by MyriMatch/Idpicker platfrom by searching raw data against the predicted metagenome. In the metagenome, the BD1-5/SN-2 sequences were translated thrice using UGA as normal stop Codon, UGA coding for glycine and UGA coding for tryptophan.
Sample ID	Sequence	Filtered Spectra	Monoisotopic Mass	Molecular Weight	Proteins	Protein Accessions
Replicate1	AWVEYEAQEVGGADTDR (+2)	1138	1894.83	1895.93	1	Bin D contig00014 (045933-046880)
Replicate1	AVFQYEWSTNDDFGNGINTTAGAGLNAR (+3)	432	2988.36	2990.11	1	Bin D contig00014 (045933-046880)
Replicate1	AWVEYEAQEVGGADTDR (+3)	354	1894.83	1895.93	1	Bin D contig00014 (045933-046880)
Replicate1	TDEAAIVAALEAAGADYISADAQSSSSK (+3)	343	2711.28	2712.83	1	Bin A contig00013 (035744-036757)
Replicate1	VATVSLPR (+2)	296	841.502	841.995	1	CNTM:cont_gi|136429|sp|P00761|TRYP_PIG
Replicate1	KVVVVGGGTAGATAAK (+2)	288	1384.8	1385.61	1	Bin D contig00086 (001582-002871)
Replicate1	YFQIAANASNK (+2)	279	1225.61	1226.34	2	Bin B contig00026 (055342-057018)complement, Bin D contig00204 (012307-013935)complement
Replicate1	GLYTISDFTVNASYTLNDR (+2)	279	2149.03	2150.3	1	Bin C contig01422 (000513-001454)
Replicate1	AYHLTADYTWGWTQEESIR (+3)	230	2326.07	2327.46	1	Bin D contig00103 (006120-007475)complement
Replicate1	FTALASGEVDLLAR (+2)	226	1461.78	1462.65	1	Bin B contig00110 (023159-024178)
Replicate1	KVYVEEADYPTEPLHGR (+3)	223	2001.98	2003.17	1	Bin B contig00026 (055342-057018)complement
Replicate1	NMITGAAQMDGAILVVNAADGPMPQTR (+3)	216	2741.33	2743.14	1	Bin C contig02573 (000002-001177)
Replicate1	FTALASGEIDLLAR (+2)	201	1475.8	1476.67	1	Bin C contig00783 (000172-001140)
Replicate1	LGEHNIDVLEGNEQFINAAK (+3)	200	2210.1	2211.39	1	CNTM:cont_gi|136429|sp|P00761|TRYP_PIG
Replicate1	VLDEHTSVDPQIVEDVSGSEIVR (+3)	200	2522.25	2523.7	1	Bin B contig00218 (003414-005039)complement
Replicate1	AFYLTFDNIEVGR (+2)	198	1543.77	1544.71	1	Bin A contig00013 (035744-036757)
Replicate1	GAFIDVATAHFNSDMSSEEAVSK (+3)	193	2412.09	2413.57	1	Bin B contig00044 (047176-048432)
Replicate1	HPEPEVQQSVQVISK (+3)	188	1703.88	1704.88	1	Bin B contig00026 (055342-057018)complement
Replicate1	VVVVGGGTAGATAAK (+2)	188	1256.71	1257.44	1	Bin D contig00086 (001582-002871)
Replicate1	TALYEEAQVVFK (+2)	186	1396.72	1397.57	1	Bin B contig00155 (008982-010574)
Replicate1	ELDGATVC[57]IQTGTTTELNLADFFR (+3)	183	2671.28	2672.89	3	Bin B contig00110 (023159-024178), Bin A contig00020 (026426-027442), Bin C contig00783 (000172-001140)
Replicate1	HPEPEVQQSIQVISK (+3)	179	1717.9	1718.9	1	Bin D contig00204 (012307-013935)complement
Replicate1	DFPEVVSLVEDATDQLGFAAEAQAK (+3)	178	2649.28	2650.84	1	Bin B contig00053 (018491-020788)
Replicate1	IC[57]YEVETDGAGVFIR (+2)	167	1727.82	1728.89	1	Bin D contig00204 (012307-013935)complement
Replicate1	WEATDTDDNGAGATGGAGAAGFAVSTGGFR (+3)	165	2786.22	2787.82	1	Bin C contig01422 (000513-001454)
Replicate1	THPESDHLYVDATLNPDAETSASVAVFK (+3)	162	3013.43	3015.2	1	Bin A contig00004 (098487-100244)
Replicate1	HPEPEVQQSVQVISK (+2)	161	1703.88	1704.88	1	Bin B contig00026 (055342-057018)complement
Replicate1	QDVHYQPGHNSTTMGETLEADGK (+3)	155	2514.11	2515.62	1	Bin A contig00004 (083284-085227)complement
Replicate1	SSDLAEDAVEVLSDLR (+2)	154	1717.84	1718.81	1	Bin A contig00001 (393446-394645)
Replicate1	SFLAGNTGAQAGGWFSK (+2)	147	1697.82	1698.83	1	Bin C contig01939 (000050-001027)complement
Replicate1	VAEVQIAYDAR (+2)	144	1233.64	1234.36	1	Bin D contig00204 (012307-013935)complement
Replicate1	QAIIDVVFQGAGQIAK (+2)	141	1656.92	1657.91	2	Bin B contig00155 (008982-010574), Bin A contig00030 (016633-018204)complement
Replicate1	ITELSEGAIQTEYFAAGER (+2)	138	2084.01	2085.23	1	Bin A contig00037 (026646-027734)complement
Replicate1	DFAPVVALVEDATEQLGFAGEAK (+3)	137	2376.18	2377.6	1	Bin D contig00022 (002402-004702)complement
Replicate1	AAVQEGVIVGGGVALVQAGK (+2)	135	1822.03	1823.1	2	Bin B contig00141 (022378-022869)complement, Bin C contig00934 (000052-000663)
Replicate1	KVYVEEADYPTEPLHGR (+2)	134	2001.98	2003.17	1	Bin B contig00026 (055342-057018)complement
Replicate1	HPEPEVQQSIQVISK (+2)	134	1717.9	1718.9	1	Bin D contig00204 (012307-013935)complement
Replicate1	FLEPVPVTADNLSVVVDAGWIEQDALC[57]QGVTDGPAPC[57]N (+4)	123	4052.91	4055.4	1	Bin A contig00013 (035744-036757)
Replicate1	ITELSEGAIQTEYFAAGER (+3)	118	2084.01	2085.23	1	Bin A contig00037 (026646-027734)complement
Replicate1	TAADGTVTEGGTLK (+2)	114	1319.66	1320.4	1	Bin B contig00026 (055342-057018)complement
Replicate1	NMEQILTANDNNVDAVVASNDGTAGGVVAALTAQGMDGIPVSGQDGDHAALNR (+4)	114	5233.46	5236.59	1	Bin A contig00013 (035744-036757)
Replicate1	GLYTISDFTVNASYTLNDR (+3)	114	2149.03	2150.3	1	Bin C contig01422 (000513-001454)
Replicate1	AGSFNPC[57]AVAEALEGFEFDGLGNGPTLYR (+3)	113	3058.41	3060.28	1	Bin A contig00009 (127487-128836)
Replicate1	NTTEALGWQTTAAVK (+2)	111	1589.8	1590.73	1	Bin D contig00103 (006120-007475)complement
Replicate1	ILLVDYTDLENLTTTEIEAER (+3)	110	2450.24	2451.68	1	Bin A contig00004 (098487-100244)
Replicate1	AVAAAVLGDANAVEFVPTTGK (+2)	108	2000.06	2001.24	1	Bin B contig00110 (023159-024178)
Replicate1	AASGALDAIVSIITK (+2)	107	1428.82	1429.66	1	Bin A contig00005 (132093-132380)
Replicate1	TC[57]YEVETDGAGLFVR (+2)	105	1715.78	1716.84	1	Bin B contig00026 (055342-057018)complement
Replicate1	IAYEGPDSTNPLAFHHYNPDEVVMGK (+3)	105	2900.34	2902.15	1	Bin A contig00013 (038966-040273)
Replicate1	GVNVDGDYVNESR (+2)	102	1422.64	1423.44	1	Bin D contig00204 (012307-013935)complement
Replicate1	TPVGSFSGAFANTPAHDLGTAVLEALVER (+3)	101	2926.48	2928.21	1	Bin A contig00002 (015189-016364)
Replicate1	DMNADDVIFTFER (+2)	99	1571.69	1572.69	1	Bin B contig00155 (008982-010574)
Replicate1	TAGSALDAVIEIITK (+2)	98	1500.84	1501.72	1	Bin B contig00211 (010428-010715)complement
Replicate1	WKTDEAAIVAALEAAGADYISADAQSSSSK (+3)	97	3025.45	3027.21	1	Bin A contig00013 (035744-036757)
Replicate1	FLHDGFFDPTGR (+2)	96	1407.66	1408.52	2	Bin B contig00026 (055342-057018)complement, Bin D contig00204 (012307-013935)complement
Replicate1	AGYVDAAVEMGIANAFTDYDAAVTR (+3)	95	2590.2	2591.8	2	Bin E contig00815 (000239-002986) (Gly), Bin E contig00815 (000239-002986) (Trp)
Replicate1	DFAPVVALVEDATEQLGFAGEAK (+2)	94	2376.18	2377.6	1	Bin D contig00022 (002402-004702)complement
Replicate1	GNDADVATFGVGATFVSSDK (+2)	93	1956.91	1958.04	1	Bin B contig00260 (003750-004718)complement
Replicate1	VVSLVINDENVALTR (+2)	92	1640.91	1641.86	1	Bin B contig00218 (003414-005039)complement
Replicate1	LGEHNIDVLEGNEQFINAAK (+2)	90	2210.1	2211.39	1	CNTM:cont_gi|136429|sp|P00761|TRYP_PIG
Replicate1	IIAWGTEGGMNNFSDIMTEEQIK (+3)	88	2583.2	2584.87	1	Bin B contig00026 (055342-057018)complement
Replicate1	NESAQLVESVLGHMSDALVDGESVK (+3)	86	2613.26	2614.84	1	Bin B contig00061 (015941-016243)
Replicate1	AVAAAVLGDANAVEFVPTTGK (+3)	86	2000.06	2001.24	1	Bin B contig00110 (023159-024178)
Replicate1	GEAAMQIMGDWAK (+2)	85	1406.63	1407.61	1	Bin B contig00044 (047176-048432)
Replicate1	VHSGVSVFAGVGER (+2)	85	1399.72	1400.54	1	Bin B contig00270 (004087-005511)
Replicate1	YSDEWHVDHLVNPQAVVPESVMPK (+3)	84	2775.33	2777.07	1	Bin A contig00002 (272966-273718)
Replicate1	VDVHYQPGHNSTSMGETK (+3)	84	1985.89	1987.11	1	Bin C contig00796 (001239-001844)complement
Replicate1	TVLIQELINNIAK (+2)	83	1467.87	1468.74	1	Bin A contig00030 (027134-028576)complement
Replicate1	SAGAALEAVC[57]ALITR (+2)	83	1501.79	1502.71	1	Bin C contig02606 (000882-001169)
Replicate1	AEVLHYWTSGGEAAAVK (+2)	82	1787.88	1788.95	1	Bin B contig00044 (047176-048432)
Replicate1	AAGEVAVSLAGGTAPADIDGAAEWTSPSGTTLTAK (+3)	82	3242.59	3244.47	1	Bin A contig00013 (035744-036757)
Replicate1	SPHGVDVSPDGTHVIVSGK (+3)	82	1886.95	1888.04	1	Bin D contig00022 (002402-004702)complement
Replicate1	AMNEAGNVTWDLVDVVAADAIR (+3)	81	2329.14	2330.57	1	Bin A contig00013 (015262-016371)complement
Replicate1	ALVDLDMDALGSDTMIK (+2)	80	1806.87	1808.08	1	Bin B contig00044 (047176-048432)
Replicate1	GVYGSMNWNWQLSDAGTQAFVK (+3)	80	2458.14	2459.69	1	Bin A contig00009 (127487-128836)
Replicate1	LVLEVGDDAC[57]DPK (+2)	80	1429.68	1430.55	1	Bin D contig00144 (007121-008227)complement
Replicate1	AEVVSYEWGEYLSR (+2)	78	1686.79	1687.8	1	Bin B contig00155 (008982-010574)
Replicate1	HGYELITLPVDHPGQEQK (+3)	78	2060.03	2061.25	1	Bin A contig00005 (011881-013164)complement
Replicate1	IVDTFYALGGGSLFIK (+2)	77	1699.92	1700.97	1	Bin A contig00004 (098487-100244)
Replicate1	AVDGAFLLPIEDVFSISGR (+2)	77	2005.05	2006.26	1	Bin C contig02573 (000002-001177)
Replicate1	AAVQEGVIVGGGVALVQAGK (+3)	75	1822.03	1823.1	2	Bin B contig00141 (022378-022869)complement, Bin C contig00934 (000052-000663)
Replicate1	LGVVYAEDNTPNAQETYLDHR (+3)	75	2404.13	2405.53	1	Bin C contig01422 (000513-001454)
Replicate1	FTFVGVNYYDGQGFMVNK (+2)	73	2084.97	2086.32	1	Bin B contig00110 (023159-024178)
Replicate1	GFSDAFAAAFEGAGGTITTSVAHEDGK (+3)	73	2613.2	2614.73	1	Bin A contig00018 (100781-101974)
Replicate1	MYGYETDNAMIEWHGQQEEAGVVK (+3)	72	2784.22	2786.01	1	Bin D contig00086 (001582-002871)
Replicate1	AVAASAGLSQDAVAK (+2)	71	1357.72	1358.5	3	Bin E contig01712 (000106-000378) (Gly), Bin E contig01712 (000061-000378) (Std), Bin E contig01712 (000106-000378) (Trp)
Replicate1	TIQVTDTPGTAAVHFEFNADGTEVWVSK (+3)	71	3019.46	3021.25	1	Bin B contig00026 (055342-057018)complement
Replicate1	GLNAQWQDGGLIYSPPFR (+2)	71	2018	2019.22	1	Bin B contig00110 (023159-024178)
Replicate1	VIC[57]QGLTGSQGTFHTEQAVAYGTK (+3)	71	2552.23	2553.77	1	Bin A contig00001 (423554-424438)complement
Replicate1	WSDGKPVTAGDFVYAWQR (+3)	70	2082	2083.26	1	Bin B contig00218 (003414-005039)complement
Replicate1	LPEGAPAPDSIC[57]ALFDTETYPGK (+3)	70	2448.15	2449.66	1	Bin A contig00013 (015262-016371)complement
Replicate1	APEHPAPAAHDDVFEAYR (+3)	70	1991.91	1993.1	1	Bin A contig00030 (001204-002091)complement
Replicate1	IITHPNFNGNTLDNDIM[16]LIK (+2)	68	2298.17	2299.6	1	CNTM:cont_gi|136429|sp|P00761|TRYP_PIG
Replicate1	FLEPVPVTADNLSVVVDAGWIEQDALC[57]QGVTDGPAPC[57]N (+3)	68	4052.91	4055.4	1	Bin A contig00013 (035744-036757)
Replicate1	TNVETQAVIDSVVGFITSHNFK (+3)	68	2405.22	2406.65	1	Bin D contig00022 (002402-004702)complement
Replicate1	VLAAQIDTITAELSK (+2)	67	1571.88	1572.8	3	Bin E contig01712 (000106-000378) (Gly), Bin E contig01712 (000061-000378) (Std), Bin E contig01712 (000106-000378) (Trp)
Replicate1	NWENFFVVIER (+2)	67	1451.72	1452.61	1	Bin B contig00026 (055342-057018)complement
Replicate1	AYNIETIYQTLALADNLDAASNLFLGR (+3)	67	2969.51	2971.28	1	Bin A contig00013 (038123-038887)
Replicate1	AITEAAGINGESSFTR (+2)	66	1622.79	1623.72	1	Bin A contig00018 (100781-101974)
Replicate1	VGALDVFDEVASGNSQAYIGADYYWTGK (+3)	66	2995.39	2997.18	1	Bin A contig00037 (026646-027734)complement
Replicate1	DMATYIQMDPPKPPEMSLAQMK (+3)	65	2521.17	2522.98	1	Bin B contig00026 (055342-057018)complement
Replicate1	AQELAVEHINGMGDGGMLNTFSSK (+3)	65	2505.16	2506.77	1	Bin A contig00009 (127487-128836)
Replicate1	AGAIAFEAGLTNDSGWC[57]PIDLGTFESK (+3)	65	2826.32	2828.04	1	Bin D contig00086 (001582-002871)
Replicate1	LAEEIVGLTLLEAQELK (+2)	64	1868.05	1869.16	2	Bin B contig00167 (007153-007524), Bin A contig00214 (000639-001013)complement
Replicate1	MNDIDIDNIMSVTLR (+2)	64	1748.84	1750	1	Bin A contig00004 (098487-100244)
Replicate1	SPHGVDVSPDGTHVIVSGK (+2)	63	1886.95	1888.04	1	Bin D contig00022 (002402-004702)complement
Replicate1	SFGQEYGFPPSQAAQTC[57]YVQALLYADAVER (+3)	63	3365.57	3367.62	1	Bin D contig00103 (006120-007475)complement
Replicate1	GMGIEPEGYVLYTYGAIQAWAQAATAAGSTDTAK (+3)	63	3461.64	3463.78	1	Bin D contig00144 (007121-008227)complement
Replicate1	IITHPNFNGNTLDNDIMLIK (+3)	62	2282.17	2283.6	1	CNTM:cont_gi|136429|sp|P00761|TRYP_PIG
Replicate1	VDWIWANPEVLAK (+2)	62	1539.81	1540.76	1	Bin B contig00044 (047176-048432)
Replicate1	AEVLHYWTSGGEAAAVK (+3)	62	1787.88	1788.95	1	Bin B contig00044 (047176-048432)
Replicate1	AVIEAAC[57]MEENAAAYEENIAK (+3)	62	2296.04	2297.49	1	Bin B contig00192 (008618-009706)complement
Replicate1	C[57]EGTWC[57]AAPVNVHR (+2)	62	1655.73	1656.78	1	Bin C contig01182 (001247-002320)complement
Replicate1	LPEGAPAPDSIC[57]ALFDTETYPGK (+2)	61	2448.15	2449.66	1	Bin A contig00013 (015262-016371)complement
Replicate1	IFTLHADHEQNASTSTVR (+3)	60	2025.99	2027.15	3	Bin B contig00180 (000007-001095), Bin A contig00048 (049801-051096), Bin C contig01026 (000022-000654)
Replicate1	DVFVHISAVER (+2)	60	1270.67	1271.42	4	Bin A contig00021 (013141-013347), Bin A contig00028 (031523-031729)complement, Bin C contig00325 (001254-001460), Bin C contig01732 (000880-001086)complement
Replicate1	FC[57]GTGC[57]SVLVGTK (+2)	60	1384.65	1385.55	1	Bin D contig00149 (016162-018723)complement
Replicate1	FTALQSGEIDMLSR (+2)	59	1566.77	1567.76	1	Bin D contig00014 (004116-005135)
Replicate1	GVNVDGDYVEEAR (+2)	58	1421.64	1422.45	1	Bin B contig00026 (055342-057018)complement
Replicate1	AFNEDVWDAMGEAAM[16]EVFEETAAHSDLAAR (+3)	58	3298.42	3300.5	1	Bin A contig00037 (026646-027734)complement
Replicate1	ELGQMWQVDYSDIDNLK (+2)	58	2052.95	2054.24	1	Bin D contig00204 (012307-013935)complement
Replicate1	FLNTGPLKPENEQLIDITGSEMK (+3)	58	2573.3	2574.9	1	Bin C contig00796 (001239-001844)complement
Replicate1	AFTC[57]GATGTQAGGWFNK (+2)	57	1772.79	1773.89	1	Bin B contig00192 (008618-009706)complement
Replicate1	ILIMDEPTAALGPQETQMVAELINQLK (+3)	57	2965.55	2967.46	1	Bin A contig00013 (038123-038887)
Replicate1	LAFVGLSSSWGTVAIGR (+2)	57	1719.93	1720.97	1	Bin D contig00014 (045933-046880)
Replicate1	GHEMAPFDAYHK (+2)	57	1401.61	1402.53	1	Bin D contig00149 (016162-018723)complement
Replicate1	GFMTTIHSYTGDQPTLDTMHSDLYR (+3)	56	2886.3	2888.15	1	Bin A contig00008 (113801-114799)complement
Replicate1	DKESAIVVVDDK (+2)	56	1316.68	1317.44	1	Bin A contig00004 (098487-100244)
Replicate1	LTAITDTEGLTPHPGR (+2)	56	1677.87	1678.84	1	Bin A contig00004 (098487-100244)
Replicate1	GATQAVQMFGPAQR (+2)	56	1460.72	1461.64	1	Bin D contig00117 (020386-020898)
Replicate1	GLAGVFDAAQHAADTINAMSDGNLTVEIK (+3)	56	2928.43	2930.21	1	Bin C contig01939 (000050-001027)complement
Replicate1	DMATYIQMDPPKPPEM[16]SLAQM[16]K (+3)	55	2553.16	2554.97	1	Bin B contig00026 (055342-057018)complement
Replicate1	VLDEHTSVDPQIVEDVSGSEIVR (+2)	55	2522.25	2523.7	1	Bin B contig00218 (003414-005039)complement
Replicate1	SNPLELSLIYNTSEAHKK (+2)	55	2043.06	2044.27	1	Bin B contig00218 (003414-005039)complement
Replicate1	LAEEIVGLTLLEAQELK (+3)	54	1868.05	1869.16	2	Bin B contig00167 (007153-007524), Bin A contig00214 (000639-001013)complement
Replicate1	ALQILADGGEVDYVGATNVELVGPGEAAGSYR (+3)	54	3190.58	3192.44	1	Bin A contig00018 (100781-101974)
Replicate1	VDVHYQPGHNSTSMGETK (+2)	54	1985.89	1987.11	1	Bin C contig00796 (001239-001844)complement
Replicate1	FHTTEYFTPTR (+2)	53	1398.66	1399.51	1	Bin B contig00155 (008982-010574)
Replicate1	WAIDAHGADWIKPENIVVNGAYK (+3)	53	2566.3	2567.85	1	Bin B contig00218 (003414-005039)complement
Replicate1	AHQLTIGETATVK (+2)	53	1367.74	1368.54	1	Bin A contig00012 (123905-124471)
Replicate1	IFTGGWAAGSAGAEDVR (+2)	53	1663.8	1664.77	1	Bin A contig00030 (003279-004757)complement
Replicate1	GIALFEGQFVENR (+2)	53	1478.75	1479.64	1	Bin A contig00037 (026646-027734)complement
Replicate1	GPSYGWGFTNSFC[57]SER (+2)	53	1850.77	1851.92	1	Bin D contig00022 (002402-004702)complement
Replicate1	GILGTTNWNWSLQDEGSK (+2)	53	2004.95	2006.13	1	Bin D contig00103 (006120-007475)complement
Replicate1	WSLNALVTAEELGVTSANIGEMAAGTNNPEINR (+3)	53	3441.68	3443.75	1	Bin C contig00783 (000172-001140)
Replicate1	GTQTVSVWK (+2)	52	1004.53	1005.13	1	Bin A contig00013 (035744-036757)
Replicate1	FTFVGVNYYDGQGFMVPK (+2)	52	2067.98	2069.34	1	Bin C contig00783 (000172-001140)
Replicate1	YEGNYVAVPVNVHR (+2)	51	1615.81	1616.77	1	Bin B contig00044 (047176-048432)
Replicate1	WSDGKPVTAGDFVYAWQR (+2)	51	2082	2083.26	1	Bin B contig00218 (003414-005039)complement
Replicate1	VNHQLLGEGEVVQAVQTQMQTK (+3)	51	2436.24	2437.73	1	Bin D contig00067 (028950-030689)
Replicate1	DLEEAGASVEIK (+2)	51	1259.62	1260.35	1	Bin D contig00190 (012067-012444)complement
Replicate1	SNNISYEPVPIETNAEAQQQYLAGAC[57]DVYTTDASGLAATR (+4)	51	4287.99	4290.52	1	Bin C contig00783 (000172-001140)
Replicate1	AGTHNPC[57]GVGEALEGFEFDGLGNGK (+3)	50	2532.13	2533.65	1	Bin B contig00090 (013758-015101)
Replicate1	AGEC[57]HVMPYPNPADVEAMR (+2)	50	2142.93	2144.38	2	Bin B contig00155 (008982-010574), Bin A contig00030 (016633-018204)complement
Replicate1	VAIAVSQMWK (+2)	50	1131.61	1132.38	1	Bin B contig00218 (003414-005039)complement
Replicate1	VLDFVNFATDTQR (+2)	50	1524.76	1525.66	1	Bin A contig00013 (015262-016371)complement
Replicate1	AGIIDGSITVGE (+2)	50	1130.58	1131.23	1	Bin A contig00013 (106205-107236)complement
Replicate1	IITHPNFNGNTLDNDIMLIK (+2)	49	2282.17	2283.6	1	CNTM:cont_gi|136429|sp|P00761|TRYP_PIG
Replicate1	AGEC[57]HVMPYPNPADVEAMR (+3)	49	2142.93	2144.38	2	Bin B contig00155 (008982-010574), Bin A contig00030 (016633-018204)complement
Replicate1	MEAIGGGVGMGLR (+2)	49	1246.62	1247.49	1	Bin B contig00183 (010351-011061)complement
Replicate1	AIITAAALEENANSFYEITALNGEYLNR (+3)	49	3070.52	3072.34	1	Bin A contig00037 (026646-027734)complement
Replicate1	SDFFWADQTKHPEPEVQQSIQVISK (+3)	49	2943.44	2945.2	1	Bin D contig00204 (012307-013935)complement
Replicate1	VIC[57]QGFTGSQGTFHSEQAIAYGTK (+3)	49	2586.22	2587.79	1	Bin C contig00367 (003700-004170)complement
Replicate1	IVGLVSEMEGIDPTDPFFDETK (+3)	49	2438.16	2439.69	1	Bin C contig02879 (000683-001186)complement
Replicate1	AVELMAEAGYDK (+2)	48	1295.61	1296.45	1	Bin B contig00218 (003414-005039)complement
Replicate1	TDEAAIVAALEAAGADYISADAQSSSSK (+2)	48	2711.28	2712.83	1	Bin A contig00013 (035744-036757)
Replicate1	YTPVTFDTSDETVK (+2)	48	1601.75	1602.69	1	Bin D contig00014 (004116-005135)
Replicate1	TPVGAGDFSQYITPVLNSGADVLILNHYGK (+3)	48	3145.61	3147.49	1	Bin D contig00103 (006120-007475)complement
Replicate1	QTADIGLGQSTAVGIGGDPIK (+2)	48	1997.04	1998.2	1	Bin C contig03658 (000043-000612)
Replicate1	AIMAGGNYGEVFAK (+2)	47	1426.69	1427.62	1	Bin B contig00110 (023159-024178)
Replicate1	STVAVTDDTFEAEVLK (+2)	47	1723.85	1724.86	1	Bin A contig00003 (065152-065472)complement
Replicate1	AMNEAGNVTWDLVDVVAADAIR (+2)	47	2329.14	2330.57	1	Bin A contig00013 (015262-016371)complement
Replicate1	VLSGNAPTAVQLK (+2)	47	1296.74	1297.5	1	Bin C contig01182 (001247-002320)complement
Replicate1	WEATDTDDNGAGATGGAGAAGFAVSTGGFR (+2)	47	2786.22	2787.82	1	Bin C contig01422 (000513-001454)
Replicate1	EGFGAGAADAQTIK (+2)	47	1334.65	1335.42	1	Bin C contig01422 (000513-001454)
Replicate1	IRWEATDTDDNGAGATGGAGAAGFAVSTGGFR (+3)	47	3055.4	3057.16	1	Bin C contig01422 (000513-001454)
Replicate1	QIAENAGVDGAVVAGK (+2)	46	1497.78	1498.64	3	Bin B contig00141 (022378-022869)complement, Bin A contig00001 (092697-094334)complement, Bin C contig00934 (000052-000663)
Replicate1	GFMTTIHSYTGDQPTLDTLHSDPYR (+3)	46	2852.31	2854.07	1	Bin B contig00315 (002044-003045)
Replicate1	HASDTDADLLVMGAYSHSR (+3)	46	2044.93	2046.18	1	Bin A contig00002 (270273-271112)complement
Replicate1	YNEIFEANKPMLTHPDK (+3)	46	2045.99	2047.29	1	Bin A contig00003 (084976-085389)complement
Replicate1	AAWGPIVNPIYEEWAAGMENGEELIEEAR (+3)	46	3243.52	3245.53	1	Bin A contig00007 (096492-097550)complement
Replicate1	SAIVAEPQLGLGPLHTAYDGQGNC[57]FTTLFLDSQVVK (+3)	46	3845.93	3848.27	1	Bin C contig00796 (001239-001844)complement
Replicate1	NVSTVHAELTESVAK (+2)	45	1583.82	1584.73	1	Bin B contig00053 (009351-009803)
Replicate1	HGDNEWGDIVR (+2)	45	1296.58	1297.33	1	Bin B contig00110 (023159-024178)
Replicate1	TALEDAASIAGLLITTEAMVADKPSK (+3)	45	2615.37	2616.98	1	Bin B contig00141 (022378-022869)complement
Replicate1	VYAGTEHGHEAQSPEVLDVK (+3)	45	2165.04	2166.3	1	Bin B contig00174 (000617-001081)complement
Replicate1	IALVYGQMNEPPGAR (+2)	45	1614.82	1615.85	2	Bin B contig00270 (004087-005511), Bin C contig01538 (000123-000614)
Replicate1	YVNFYTAVNADEMK (+2)	45	1663.76	1664.83	1	Bin A contig00004 (083284-085227)complement
Replicate1	AMTDFASTQAEAAAEYMSAFAEVAK (+3)	45	2610.16	2611.85	1	Bin A contig00028 (043349-043792)
Replicate1	SIEQLHQILAMGAENPPPENGGPGDIR (+3)	45	2839.39	2841.12	1	Bin A contig00030 (001204-002091)complement
Replicate1	YYYTGGMHEPGAQLSLTSNK (+3)	45	2216.02	2217.41	1	Bin A contig00037 (026646-027734)complement
Replicate1	ASTEAMGWETVAAVK (+2)	44	1549.74	1550.73	1	Bin C contig00587 (002052-003404)complement
Replicate1	YAETALANDMVAANANFDGDR (+2)	43	2227.98	2229.34	2	Bin E contig00815 (000239-002986) (Gly), Bin E contig00815 (000239-002986) (Trp)
Replicate1	VVEGGQLHTGYITLNTQMPPFDNAEVR (+3)	43	2985.47	2987.3	1	Bin B contig00123 (020672-022297)
Replicate1	AFNDDVWDSFGEAAEEVFSDVR (+3)	43	2504.08	2505.56	1	Bin B contig00192 (008618-009706)complement
Replicate1	EVDAQGFLVNSFADTVAAK (+2)	43	1980.98	1982.15	1	Bin A contig00002 (271143-272951)
Replicate1	ADIQGYNDVAALFR (+2)	43	1551.77	1552.69	1	Bin D contig00010 (053421-053837)complement
Replicate1	QWNPYYFAVGK (+2)	43	1371.66	1372.53	1	Bin D contig00014 (045933-046880)
Replicate1	DIAGDDESWQIGAGYNFGAHR (+2)	43	2278	2279.34	1	Bin C contig01422 (000513-001454)
Replicate1	DTQTTTC[57]TGVEMFR (+2)	43	1645.71	1646.77	1	Bin C contig02573 (000002-001177)
Replicate1	ELDGATVC[57]IQTGTTTELNLADFFR (+2)	42	2671.28	2672.89	3	Bin B contig00110 (023159-024178), Bin A contig00020 (026426-027442), Bin C contig00783 (000172-001140)
Replicate1	YNNAMVDELLAGAK (+2)	42	1507.73	1508.69	1	Bin B contig00218 (003414-005039)complement
Replicate1	TVLIMELINNIAK (+2)	42	1470.85	1471.8	1	Bin B contig00270 (004087-005511)
Replicate1	AVGAEIVETADEIFER (+2)	42	1747.86	1748.88	1	Bin A contig00002 (136855-137973)complement
Replicate1	AGDEVWFSVWNAK (+2)	42	1507.71	1508.63	1	Bin A contig00004 (098487-100244)
Replicate1	TMTIVSTWPR (+2)	42	1190.61	1191.4	1	Bin A contig00037 (026646-027734)complement
Replicate1	TQILQSIAEDTGLTR (+2)	42	1644.87	1645.81	1	Bin D contig00089 (024042-024527)
Replicate1	LSSPATLNSR (+2)	41	1044.56	1045.15	1	CNTM:cont_gi|136429|sp|P00761|TRYP_PIG
Replicate1	LSVGDADDVTFK (+2)	41	1265.61	1266.35	2	Bin E contig00815 (000239-002986) (Gly), Bin E contig00815 (000239-002986) (Trp)
Replicate1	YAETALANDMVAANANFDGDR (+3)	41	2227.98	2229.34	2	Bin E contig00815 (000239-002986) (Gly), Bin E contig00815 (000239-002986) (Trp)
Replicate1	SMDIETASYDLVQTNLSK (+2)	41	2013.96	2015.2	2	Bin E contig00815 (000239-002986) (Gly), Bin E contig00815 (000239-002986) (Trp)
Replicate1	DMATYIQMDPPKPPEMSLAQM[16]K (+3)	41	2537.17	2538.97	1	Bin B contig00026 (055342-057018)complement
Replicate1	VAAGTTGVDVIVGGHTNTLLSNTNER (+3)	41	2595.33	2596.8	1	Bin B contig00051 (015203-016774)complement
Replicate1	ALIEQGADVILQHTDSTAPHAAAK (+3)	41	2456.27	2457.69	1	Bin B contig00245 (004796-005878)
Replicate1	IGLFGGAGVGK (+2)	41	974.555	975.142	2	Bin B contig00270 (004087-005511), Bin A contig00030 (027134-028576)complement
Replicate1	PINNVEWALLC[57]DGVAKDDIYDVLETEEGQDR (+3)	41	3575.67	3577.81	1	Bin A contig00013 (015262-016371)complement
Replicate1	KIVVEHLGVEEDK (+2)	41	1493.81	1494.69	2	Bin A contig00016 (102815-103048)complement, Bin C contig02426 (000470-000703)complement
Replicate1	SAMSVQSSLVMHPIYAYGTEEQR (+3)	41	2583.21	2584.88	1	Bin D contig00017 (052271-053464)
Replicate1	FGFNVPQTGAYADEGADELR (+2)	41	2155.98	2157.25	1	Bin D contig00103 (006120-007475)complement
Replicate1	TMVGESLVGDGNEVAHIDLIMGPR (+3)	41	2509.23	2510.84	1	Bin D contig00117 (020386-020898)
Replicate1	VYEEEGIVMISPASTNPK (+2)	41	1962.96	1964.2	1	Bin D contig00144 (007121-008227)complement
Replicate1	HEQGAVHAAEGYAR (+2)	40	1494.7	1495.56	2	Bin B contig00050 (007447-009201), Bin A contig00018 (082555-084399)
Replicate1	FKEPPHSIFEEDTGQSANELTIR (+3)	40	2644.28	2645.83	1	Bin A contig00016 (046093-047541)complement
Replicate1	KPVELPSGVTVTLSGQTVEVK (+3)	40	2167.21	2168.49	1	Bin A contig00020 (011746-012279)
Replicate1	EILKDEYGIEPAAGGAVMMAGPAGDAGEAAEEK (+3)	40	3246.51	3248.55	1	Bin A contig00214 (000639-001013)complement
Replicate1	AFDTIYGGAETVAAR (+2)	40	1540.75	1541.66	1	Bin D contig00006 (131826-132899)complement
Replicate1	NLADAFLHHSADSSAK (+2)	40	1682.8	1683.78	1	Bin D contig00017 (045428-046597)
Replicate1	EVSSQTSDVAGDGTTTATVLAQAIVR (+3)	40	2576.29	2577.75	1	Bin D contig00022 (082535-084196)complement
Replicate1	LGVVYTEGAANDTR (+2)	40	1464.72	1465.56	1	Bin C contig02987 (000513-001076)
Replicate1	GGEVNITGFGAFK (+2)	39	1295.65	1296.43	3	Bin E contig01712 (000106-000378) (Gly), Bin E contig01712 (000061-000378) (Std), Bin E contig01712 (000106-000378) (Trp)
Replicate1	TLTIVSTWPR (+2)	39	1172.66	1173.36	1	Bin B contig00192 (008618-009706)complement
Replicate1	TEIPAGQYPSLSQSHPAEATVFPR (+2)	39	2582.28	2583.81	1	Bin B contig00218 (003414-005039)complement
Replicate1	HVQQLVEENHLR (+3)	39	1500.78	1501.65	2	Bin A contig00002 (027937-030135)complement, Bin C contig00651 (000881-002872)
Replicate1	VYMTSQAPQFSLEK (+2)	39	1627.79	1628.84	1	Bin A contig00004 (083284-085227)complement
Replicate1	REVITPGPIEAAK (+2)	39	1379.78	1380.59	1	Bin A contig00004 (092310-093689)complement
Replicate1	TPITGGLMIAR (+2)	39	1128.63	1129.37	1	Bin A contig00030 (003279-004757)complement
Replicate1	EAFVLYDELSASNPQFK (+2)	39	1956.95	1958.13	1	Bin D contig00006 (131826-132899)complement
Replicate1	LTVNGVTETDGGVK (+2)	39	1388.71	1389.51	2	Bin C contig01422 (000513-001454), Bin C contig02987 (000513-001076)
Replicate1	LTAITDTEGLTPHPGR (+3)	38	1677.87	1678.84	1	Bin A contig00004 (098487-100244)
Replicate1	VHSGLSVFAGVGER (+2)	38	1413.74	1414.57	1	Bin A contig00030 (027134-028576)complement
Replicate1	DALHTQVAVGLGPLHTQYDSK (+3)	38	2249.14	2250.47	1	Bin D contig00022 (002402-004702)complement
Replicate1	SIAQVGTISANSDENIGGIIAEAMQK (+3)	38	2616.31	2617.88	1	Bin D contig00022 (082535-084196)complement
Replicate1	TTLHYADSLDLPANHR (+3)	38	1822.9	1823.96	1	Bin D contig00069 (039833-041044)complement
Replicate1	SMPQFNFSDDELDAIAEFLK (+2)	38	2316.06	2317.53	1	Bin D contig01578 (000002-000448)
Replicate1	VTYDNGDLHHPHMSFTDGTYDGR (+3)	38	2634.12	2635.73	1	Bin C contig00796 (001864-002733)complement
Replicate1	YEGNYVAVPVNVHR (+3)	37	1615.81	1616.77	1	Bin B contig00044 (047176-048432)
Replicate1	ANNISYEPVPIETNAEGQQQYLAGAC[57]DTYTTDASGLAATR (+4)	37	4259.96	4262.46	1	Bin B contig00110 (023159-024178)
Replicate1	ILGTEGNLGEMLGLDAEWAK (+2)	37	2116.05	2117.38	1	Bin B contig00110 (023159-024178)
Replicate1	DGAVLLGWTGDNGDPDNFLAVLLGC[57]DGVGGSNR (+3)	37	3330.56	3332.54	1	Bin B contig00155 (008982-010574)
Replicate1	VAIAVSQM[16]WK (+2)	37	1147.61	1148.37	1	Bin B contig00218 (003414-005039)complement
Replicate1	GGQTHLDLPVFNSVHEAK (+3)	37	1947.98	1949.13	1	Bin A contig00001 (423554-424438)complement
Replicate1	YSDEWHVDHLVNPQAVVPESVM[16]PK (+3)	37	2791.33	2793.07	1	Bin A contig00002 (272966-273718)
Replicate1	SVVVAEPELGLGPLHTC[57]FDGK (+2)	37	2224.12	2225.49	1	Bin A contig00004 (083284-085227)complement
Replicate1	LDTIKDDVIWWSAAAEPPQLLADGEIVMGSSYNGR (+3)	37	3816.87	3819.21	1	Bin A contig00013 (015262-016371)complement
Replicate1	GGAATSEAIAANIMDVANAPGEPILPGELGK (+3)	37	2933.48	2935.27	1	Bin A contig00018 (100781-101974)
Replicate1	NFGIMAHIDAGK (+2)	37	1272.63	1273.46	2	Bin A contig00267 (008095-010218), Bin C contig00780 (000920-003037)
Replicate1	TGYVFANGEHEAPLVNDGK (+2)	37	2016.95	2018.14	1	Bin C contig00796 (001864-002733)complement
Replicate1	LHSSIDGDDVVLTTDLGGSVR (+3)	37	2155.08	2156.31	1	Bin C contig02879 (000683-001186)complement
Replicate1	VAAIYTTPNETSWIVAVK (+2)	36	1962.05	1963.23	1	Bin B contig00026 (055342-057018)complement
Replicate1	AQDETHGFSVSTYDVNLSLEPGK (+3)	36	2493.17	2494.62	1	Bin B contig00053 (018491-020788)
Replicate1	ALVFEPELVLMDEPLGALDK (+3)	36	2198.15	2199.56	3	Bin B contig00140 (000660-001760)complement, Bin A contig00013 (016474-017574)complement, Bin C contig02259 (000329-001309)
Replicate1	AGWC[57]GDYNEASTFLDLVQSGSGYNDAK (+3)	36	2924.26	2926.01	1	Bin B contig00218 (003414-005039)complement
Replicate1	KQQEVAEQANQIVEHAK (+3)	36	1949	1950.11	1	Bin A contig00001 (279688-280245)
Replicate1	SMADAPLVDANMMGLFNMLAFGDR (+3)	36	2586.17	2588.01	1	Bin A contig00030 (001204-002091)complement
Replicate1	FGFNVPQTGAYADEGADELR (+3)	36	2155.98	2157.25	1	Bin D contig00103 (006120-007475)complement
Replicate1	LGVVYAEDNTPNAQETYLDHR (+2)	36	2404.13	2405.53	1	Bin C contig01422 (000513-001454)
Replicate1	NFAEAYPADSLANLNPWPAEAPWYADIR (+3)	35	3161.49	3163.41	1	Bin B contig00019 (074112-075245)complement
Replicate1	DMATYIQMDPPKPPEMSLAQMK (+2)	35	2521.17	2522.98	1	Bin B contig00026 (055342-057018)complement
Replicate1	AIIPAGQPLPPQPSANEISPEALAK (+3)	35	2508.36	2509.85	1	Bin A contig00001 (334134-334721)
Replicate1	RPVVLNMPADYMWEDAAHETK (+3)	35	2472.16	2473.78	1	Bin A contig00013 (023439-025073)complement
Replicate1	IPGLGGQVLSK (+2)	35	1067.63	1068.27	1	Bin A contig00037 (026646-027734)complement
Replicate1	HVGDPIAAVVAETLDQAR (+3)	35	1860.97	1862.05	1	Bin A contig00048 (037679-040042)complement
Replicate1	AGSHAC[57]HGAPLGEEEINLTK (+3)	35	2089.99	2091.23	1	Bin D contig00034 (068214-070199)complement
Replicate1	TTLHYADSLDLPANHR (+2)	35	1822.9	1823.96	1	Bin D contig00069 (039833-041044)complement
Replicate1	ALAESIVGLTLLEAQELK (+2)	35	1897.08	1898.2	1	Bin C contig00580 (000016-000390)
Replicate1	DIAGDDESWQIGAGYNFGAHR (+3)	35	2278	2279.34	1	Bin C contig01422 (000513-001454)
Replicate1	ADYSAEVGALASAGGDR (+2)	35	1608.74	1609.65	1	Bin C contig01720 (000832-001731)complement
Replicate1	LVVAGYVDQGGSGIVR (+2)	35	1588.86	1589.79	1	Bin C contig01720 (000832-001731)complement
Replicate1	YANALNVAGIAASNTYFNPK (+3)	34	2098.05	2099.3	2	Bin E contig00562 (001099-004044) (Gly), Bin E contig00562 (001099-004044) (Trp)
Replicate1	VHELAESHTQIGGDR (+2)	34	1647.8	1648.73	1	Bin B contig00033 (007067-008104)complement
Replicate1	VVDAQHAFDHAVK (+2)	34	1435.72	1436.57	1	Bin B contig00145 (000107-001204)complement
Replicate1	TEIPAGQYPSLSQSHPAEATVFPR (+3)	34	2582.28	2583.81	1	Bin B contig00218 (003414-005039)complement
Replicate1	GQILWVC[57]ETEIEKDPTAGVLLANR (+3)	34	2711.4	2713.04	1	Bin B contig00250 (003502-005253)
Replicate1	QDVHYQPGHNSTTM[16]GETLEADGK (+3)	34	2530.1	2531.62	1	Bin A contig00004 (083284-085227)complement
Replicate1	AQAEADGVDLDDWQDTVIR (+2)	34	2115.97	2117.19	1	Bin A contig00004 (083284-085227)complement
Replicate1	AM[16]NEAGNVTWDLVDVVAADAIR (+3)	34	2345.13	2346.57	1	Bin A contig00013 (015262-016371)complement
Replicate1	IAYEGPDSTNPLAFHHYNPDEVVM[16]GK (+3)	34	2916.34	2918.15	1	Bin A contig00013 (038966-040273)
Replicate1	FEAEVYILTK (+2)	34	1211.64	1212.39	6	Bin A contig00020 (000018-000422), Bin A contig00214 (013138-013542)complement, Bin C contig02573 (000002-001177), Bin E contig00554 (003167-004066)complement (Gly), Bin E contig00554 (003167-004030)complement (Std), Bin E contig00554 (003167-004066)complement (Trp)
Replicate1	AYFSATSAHTC[57]TGDGGGMVAR (+3)	34	2115.91	2117.25	2	Bin A contig00020 (095403-097208)complement, Bin C contig01134 (000445-002253)
Replicate1	YYYTGGM[16]HEPGAQLSLTSNK (+3)	34	2232.02	2233.41	1	Bin A contig00037 (026646-027734)complement
Replicate1	IELALDADNNFTALR (+2)	34	1674.86	1675.84	1	Bin A contig00048 (037679-040042)complement
Replicate1	ILDPHIVGEEHYGVAR (+3)	34	1803.93	1805	1	Bin D contig00006 (101271-102647)
Replicate1	IITTGAFC[57]EQPPLNLIK (+2)	34	1914.03	1915.23	1	Bin D contig00017 (045428-046597)
Replicate1	SHEAAQHGVGLVPEDR (+3)	34	1700.82	1701.79	1	Bin D contig00103 (002365-003126)complement
Replicate1	ALAESIVGLTLLEAQELK (+3)	34	1897.08	1898.2	1	Bin C contig00580 (000016-000390)
Replicate1	GVVNVGDSIEIVGIK (+2)	34	1497.84	1498.72	1	Bin C contig02573 (000002-001177)
Replicate1	YANALNVAGIAASNTYFNPK (+2)	33	2098.05	2099.3	2	Bin E contig00562 (001099-004044) (Gly), Bin E contig00562 (001099-004044) (Trp)
Replicate1	WNLSDSLEPNGEIVIYDAETLEEK (+3)	33	2763.31	2764.94	1	Bin B contig00026 (055342-057018)complement
Replicate1	AYQLAVEHLNGEGDGGMLNTFSSK (+3)	33	2537.19	2538.74	1	Bin B contig00090 (013758-015101)
Replicate1	AIPATQPLPPTMPGYTEGYEGYAFDPATAR (+3)	33	3181.51	3183.5	1	Bin B contig00123 (020672-022297)
Replicate1	VTIGC[57]GPAIYNDDASTVAATQDSELETVK (+3)	33	3024.42	3026.21	1	Bin B contig00150 (020863-021204)complement
Replicate1	TFHIGGVAQGGQQSFQEANQEGK (+3)	33	2417.14	2418.53	1	Bin B contig00167 (011955-016220)
Replicate1	MAALQSGQVHMVNSVEPK (+3)	33	1924.95	1926.22	1	Bin B contig00192 (003180-004646)complement
Replicate1	AVIEAAC[57]MEENAAAYEENIAK (+2)	33	2296.04	2297.49	1	Bin B contig00192 (008618-009706)complement
Replicate1	FAGTSSYYEATVAAIR (+2)	33	1705.83	1706.85	1	Bin A contig00005 (086576-087739)complement
Replicate1	WVTQAQFGGYYVALEK (+2)	33	1858.93	1860.07	1	Bin A contig00005 (150128-151114)complement
Replicate1	GVDTVAVTYTNNDYGK (+2)	33	1715.8	1716.8	1	Bin A contig00018 (100781-101974)
Replicate1	IALC[57]FGQMNEPPGAR (+2)	33	1659.79	1660.89	1	Bin A contig00030 (027134-028576)complement
Replicate1	AILEGEYDHLPEQAFYMVGGIEEAVER (+3)	33	3064.45	3066.35	1	Bin D contig00006 (101271-102647)
Replicate1	VDGVTHVYGTVIR (+2)	33	1414.76	1415.59	1	Bin D contig00022 (002402-004702)complement
Replicate1	SVTIIGHTDSMGSEAYNQGLSER (+3)	33	2451.13	2452.61	1	Bin D contig00047 (034510-035271)complement
Replicate1	TELIDAMADSADISK (+2)	33	1578.74	1579.72	1	Bin D contig00057 (030610-030882)complement
Replicate1	LPVLGIELPPQAK (+2)	33	1373.83	1374.67	1	Bin D contig00068 (026409-027032)
Replicate1	VC[57]AAAIAAMMNGHEPGTPSYVNTC[57]YSIAGK (+3)	33	3140.42	3142.5	1	Bin D contig00086 (001582-002871)
Replicate1	IC[57]QAAVGMLAK (+2)	33	1160.6	1161.41	1	Bin C contig01272 (000532-002112)
Replicate1	AHLLTVGETATIK (+2)	33	1352.77	1353.56	1	Bin C contig03498 (000057-000602)complement
Replicate1	FSSC[57]GGGGGSFGAGGGFGSR (+2)	32	1764.73	1765.79	1	CNTM:cont_sp|P04264|K2C1_HUMAN
Replicate1	KEPAGVAIDSHGYNSPVLGADTYSGDTYK (+3)	32	3011.41	3013.18	1	Bin B contig00019 (074112-075245)complement
Replicate1	VYVEEADYPTEPLHGR (+2)	32	1873.88	1875	1	Bin B contig00026 (055342-057018)complement
Replicate1	ELGQLWQVDYSDLDNLR (+2)	32	2063	2064.21	1	Bin B contig00026 (055342-057018)complement
Replicate1	AGEC[57]HVM[16]PYPNPADVEAMR (+3)	32	2158.92	2160.38	2	Bin B contig00155 (008982-010574), Bin A contig00030 (016633-018204)complement
Replicate1	HALIIYDDLSK (+2)	32	1286.69	1287.46	3	Bin B contig00270 (001636-003174), Bin E contig00428 (001389-002894)complement (Gly), Bin E contig00428 (001389-002894)complement (Trp)
Replicate1	IPSAVGYQPTLATDMGAMQER (+3)	32	2235.07	2236.52	3	Bin B contig00270 (004087-005511), Bin A contig00030 (027134-028576)complement, Bin C contig01538 (000123-000614)
Replicate1	EKPAEGMVVAVGAGAK (+2)	32	1512.8	1513.76	1	Bin A contig00001 (094373-094660)complement
Replicate1	TATYDPGNEHAINYMWGTTGLGVNVGK (+3)	32	2865.34	2867.11	1	Bin A contig00009 (007606-008691)
Replicate1	AVLEAQPTGNYVM[16]IK (+2)	32	1648.85	1649.9	1	Bin A contig00013 (035744-036757)
Replicate1	GGLDIVTGGTDTHVMLVDLRPK (+3)	32	2293.21	2294.63	2	Bin A contig00013 (075424-076716), Bin C contig03970 (000055-000537)
Replicate1	VIEGHAGHSIVEYAR (+2)	32	1636.83	1637.79	1	Bin A contig00013 (087995-088402)complement
Replicate1	FFPAEAAGGAPFLK (+2)	32	1421.73	1422.63	1	Bin A contig00018 (072256-072897)
Replicate1	VGGAGNLAVAGDSAGANMALSSVIR (+3)	32	2257.15	2258.51	1	Bin A contig00030 (001204-002091)complement
Replicate1	LVTFYAFDEINK (+2)	32	1458.74	1459.64	1	Bin A contig00030 (002152-003261)complement
Replicate1	TIPLYGAGFLTEGVTGAQGAAAEGVR (+3)	32	2505.29	2506.76	1	Bin D contig00069 (039833-041044)complement
Replicate1	EGSEGVIALLNFYASQQK (+2)	32	1952.98	1954.14	1	Bin D contig00086 (000943-001563)
Replicate1	FAIIDMVVDAPNVR (+2)	32	1558.82	1559.83	1	Bin C contig00560 (000199-001188)
Replicate1	HGDDNWGDVVR (+2)	32	1268.55	1269.28	1	Bin C contig00783 (000172-001140)
Replicate1	GITISTAHVEYETEGR (+2)	32	1761.85	1762.87	1	Bin C contig02573 (000002-001177)
Replicate1	VGFGAGAADAQTIK (+2)	32	1304.67	1305.44	1	Bin C contig02987 (000513-001076)
Replicate1	YGFPPSQAAHTVYC[57]QTLLYADAC[57]ER (+3)	31	2917.32	2919.15	1	Bin B contig00090 (013758-015101)
Replicate1	ALANLVGANADQNAGIVIVQK (+3)	31	2078.15	2079.36	1	Bin B contig00141 (022378-022869)complement
Replicate1	AMTDFASAQAELAAENMAAFAEVAK (+3)	31	2557.18	2558.84	1	Bin B contig00143 (017046-017489)
Replicate1	GVNPDEVVAMGAAIQAGVLQGDVK (+3)	31	2337.2	2338.64	1	Bin B contig00324 (000520-002436)
Replicate1	VHGAEENILNSSR (+2)	31	1424.7	1425.5	1	Bin B contig00352 (002000-003610)
Replicate1	VPTLGESVTEATVATWFK (+2)	31	1935	1936.17	1	Bin A contig00001 (418967-420493)complement
Replicate1	TVAMVVNDENVALTR (+2)	31	1630.83	1631.85	1	Bin A contig00002 (030458-032083)
Replicate1	GMIYDEQTYHPEPR (+2)	31	1734.77	1735.87	1	Bin A contig00004 (098487-100244)
Replicate1	ALAAVGFNITSIR (+2)	31	1331.76	1332.55	1	Bin A contig00020 (019032-019424)
Replicate1	AGIEIEHSAGFLR (+2)	31	1398.73	1399.55	1	Bin A contig00030 (003279-004757)complement
Replicate1	EVVAMTAEADFDDEDAA (+2)	31	1797.73	1798.83	1	Bin A contig00052 (047367-047576)
Replicate1	DITWGDTHHPAFTETEGDYNGK (+3)	31	2490.07	2491.54	1	Bin D contig00022 (002402-004702)complement
Replicate1	HNVGEAFIYPR (+2)	31	1301.65	1302.44	1	Bin D contig00029 (077429-078727)complement
Replicate1	ASAAMNAANAAQSAADEC[57]AEK (+3)	31	2050.87	2052.13	1	Bin D contig00068 (037559-037843)
Replicate1	ADVLNVIPPQK (+2)	31	1192.68	1193.39	1	Bin D contig00086 (001582-002871)
Replicate1	AYQLAVEHLNGGGDGGMLNTFSSK (+3)	31	2465.16	2466.68	1	Bin C contig00587 (002052-003404)complement
Replicate1	FTFVGVNYYDGQGFM[16]VPK (+2)	31	2083.97	2085.33	1	Bin C contig00783 (000172-001140)
Replicate1	LQENFGDEIEGSTGQHPGTDSPGAAK (+3)	31	2641.19	2642.7	1	Bin C contig01720 (000832-001731)complement
Replicate1	IVGLVSEMEGIDPTDPFFDETK (+2)	31	2438.16	2439.69	1	Bin C contig02879 (000683-001186)complement
Replicate1	DMATYIQM[16]DPPKPPEMSLAQMK (+3)	30	2537.17	2538.97	1	Bin B contig00026 (055342-057018)complement
Replicate1	IIVLSHSGYGVDQK (+2)	30	1514.81	1515.71	1	Bin B contig00051 (015203-016774)complement
Replicate1	ISGEALMGDQGFGLHPPTVER (+3)	30	2210.08	2211.45	1	Bin B contig00136 (001193-001954)
Replicate1	EYVASATAATTQSGSLAELTAGAGGG (+3)	30	2340.11	2341.44	1	Bin A contig00009 (090748-091416)
Replicate1	TPLNQVGTVNVPEPR (+2)	30	1619.86	1620.8	1	Bin A contig00012 (051149-051715)
Replicate1	TNYVFANGEDEVPMVNDGSVLDDPSK (+3)	30	2811.25	2812.97	1	Bin A contig00004 (083284-085227)complement
Replicate1	NFEIIVPLFSR (+2)	30	1333.74	1334.56	1	Bin D contig00103 (006120-007475)complement
Replicate1	AGAEQAVADINAAGGVLGQK (+3)	30	1838.95	1840	1	Bin D contig00144 (007121-008227)complement
Replicate1	MATYIQMDAPIPPEMSLALMK (+2)	30	2350.14	2351.87	1	Bin D contig00204 (012307-013935)complement
Replicate1	C[57]GGEPKPDSQWQGENINR (+3)	30	2070.92	2072.15	1	Bin C contig02683 (000928-001275)complement
Replicate1	TPINQVGTVNVPEPR (+2)	30	1619.86	1620.8	1	Bin C contig04071 (000051-000614)
Replicate1	TFSIIKPDATK (+2)	29	1219.68	1220.41	2	Bin B contig00033 (045426-045848)complement, Bin A contig00008 (015602-016024)
Replicate1	VLAGDPPAAVQIK (+2)	29	1277.73	1278.5	1	Bin B contig00044 (047176-048432)
Replicate1	SGAVTMINDHPVISMDTAIK (+3)	29	2099.04	2100.42	1	Bin B contig00053 (018491-020788)
Replicate1	TLGVIGAGNIGGIVC[57]DR (+2)	29	1670.88	1671.89	1	Bin B contig00104 (026547-028139)complement
Replicate1	AGEC[57]HVMPYPNPADVEAM[16]R (+3)	29	2158.92	2160.38	2	Bin B contig00155 (008982-010574), Bin A contig00030 (016633-018204)complement
Replicate1	LVLEVAQHLGENTVR (+2)	29	1676.92	1677.9	2	Bin B contig00270 (004087-005511), Bin A contig00030 (027134-028576)complement
Replicate1	VVAAIMAAAR (+2)	29	971.559	972.206	1	Bin A contig00001 (092697-094334)complement
Replicate1	TQPGFYYAGATAVVTQDTLTQAR (+3)	29	2458.21	2459.66	1	Bin A contig00002 (270273-271112)complement
Replicate1	AVLEAQPTGNYVMIK (+2)	29	1632.85	1633.91	1	Bin A contig00013 (035744-036757)
Replicate1	GVQDAMAANEEIEGR (+2)	29	1588.72	1589.68	1	Bin A contig00013 (106205-107236)complement
Replicate1	SLAVGGSAIVR (+2)	29	1028.6	1029.19	1	Bin A contig00048 (037679-040042)complement
Replicate1	ADDVPFYDVDHSC[57]QTPC[57]THNPLGVK (+3)	29	2871.26	2873.03	1	Bin A contig00048 (037679-040042)complement
Replicate1	DLNANDIEAAMQIILGSAR (+2)	29	2014.02	2015.25	2	Bin A contig00214 (003535-003960)complement, Bin C contig02380 (000863-001288)complement
Replicate1	VALVYGQMNEPPGNR (+2)	29	1643.81	1644.85	1	Bin D contig00006 (101271-102647)
Replicate1	QIVSNAGAEASVVVNK (+2)	29	1584.85	1585.76	1	Bin D contig00022 (082535-084196)complement
Replicate1	ASAAMNAANAAQSAADEC[57]AEK (+2)	29	2050.87	2052.13	1	Bin D contig00068 (037559-037843)
Replicate1	LLGHENVSILDGGLAAYTADKK (+3)	29	2284.21	2285.55	1	Bin D contig00077 (003596-004519)complement
Replicate1	VC[57]AAAIAAMM[16]NGHEPGTPSYVNTC[57]YSIAGK (+3)	29	3156.41	3158.5	1	Bin D contig00086 (001582-002871)
Replicate1	AGAFYPPEVIK (+2)	29	1190.63	1191.37	1	Bin D contig00103 (006120-007475)complement
Replicate1	TAATEASGAVIQDVDVTAR (+2)	29	1873.94	1875	1	Bin D contig00111 (016910-017479)complement
Replicate1	GATQAVQM[16]FGPAQR (+2)	29	1476.71	1477.64	1	Bin D contig00117 (020386-020898)
Replicate1	VQFMYNDFVIVGPK (+2)	29	1655.84	1656.94	1	Bin D contig00132 (023541-024347)
Replicate1	AGAEQAVADINAAGGVLGQK (+2)	29	1838.95	1840	1	Bin D contig00144 (007121-008227)complement
Replicate1	FLNTGPLKPENEQLIDITGSEM[16]K (+3)	29	2589.3	2590.89	1	Bin C contig00796 (001239-001844)complement
Replicate1	AC[57]NLVVVYEGLHTYGGMAGR (+3)	29	2166.03	2167.44	1	Bin C contig04820 (000015-000785)
Replicate1	IDLWQTPDK (+2)	28	1114.57	1115.24	1	Bin B contig00026 (055342-057018)complement
Replicate1	SMDDMVSAADGGTLLGSMAHEIAQSGAVR (+3)	28	2876.31	2878.18	1	Bin B contig00044 (047176-048432)
Replicate1	MIQMQTNLDVADNSGAR (+2)	28	1862.86	1864.07	3	Bin B contig00110 (005677-006045), Bin A contig00020 (009768-010136), Bin C contig00536 (003123-003491)complement
Replicate1	AMLDAAGVSDLEMK (+2)	28	1449.68	1450.68	1	Bin B contig00155 (008982-010574)
Replicate1	SFLDTMVGQDGLVMLER (+2)	28	1909.93	1911.2	1	Bin B contig00183 (010351-011061)complement
Replicate1	ALEIGLSYC[57]SAIGGGR (+2)	28	1622.81	1623.8	3	Bin B contig00213 (002687-003709), Bin A contig00030 (043156-044217), Bin C contig01123 (001087-002109)
Replicate1	VLVAEDASLGHR (+2)	28	1265.67	1266.4	1	Bin B contig00235 (002157-003086)complement
Replicate1	LLAAGTEAEAGNWLTVHGNYSSNR (+3)	28	2530.22	2531.69	1	Bin B contig00250 (003502-005253)
Replicate1	TSFEAAQTLAQALAAHLDVLC[57]LGIDR (+3)	28	2783.43	2785.11	1	Bin A contig00002 (270273-271112)complement
Replicate1	NFEIVVPLYSELMAAGAGENIK (+3)	28	2364.2	2365.7	1	Bin A contig00009 (127487-128836)
Replicate1	AKPPASTLSSDLTVVGNLK (+3)	28	1897.05	1898.16	1	Bin A contig00012 (123905-124471)
Replicate1	FLHDGGLDSTR (+2)	28	1216.58	1217.29	1	Bin A contig00004 (098487-100244)
Replicate1	GSPTDPNADFLR (+2)	28	1288.6	1289.35	1	Bin A contig00013 (035744-036757)
Replicate1	AEAPQPAPQHTTEQPAVAQFVAPK (+3)	28	2512.27	2513.76	1	Bin A contig00021 (037959-039614)complement
Replicate1	GC[57]VAGGLIC[57]ANQNWK (+2)	28	1646.77	1647.82	1	Bin A contig00021 (093294-093683)complement
Replicate1	VGGAGNLAVAGDSAGANMALSSVIR (+2)	28	2257.15	2258.51	1	Bin A contig00030 (001204-002091)complement
Replicate1	SIEQLHQILAM[16]GAENPPPENGGPGDIR (+3)	28	2855.39	2857.11	1	Bin A contig00030 (001204-002091)complement
Replicate1	AVAAALFGDASK (+2)	28	1119.59	1120.26	1	Bin D contig00014 (004116-005135)
Replicate1	LGNPEGAMVLPEVISK (+2)	28	1652.88	1653.94	1	Bin D contig00014 (004116-005135)
Replicate1	LDSHAWVYSWEK (+2)	28	1519.71	1520.64	1	Bin D contig00022 (002402-004702)complement
Replicate1	NIAGEC[57]WFTVGGIMEK (+2)	28	1810.84	1812.04	1	Bin D contig00047 (034510-035271)complement
Replicate1	YQTDLPHIFAAGDVAGPPGLASASYDQGR (+3)	28	2973.43	2975.18	1	Bin D contig00071 (018509-019906)
Replicate1	GYTEDEIMAMSK (+2)	28	1373.58	1374.54	1	Bin D contig00086 (000943-001563)
Replicate1	INDAHSIGIGLNLAAQR (+3)	28	1761.95	1762.96	1	Bin D contig00116 (000778-002031)
Replicate1	TMDPHSASAQFFINVADNK (+3)	28	2091.97	2093.28	1	Bin D contig00151 (007483-007971)complement
Replicate1	YVSEINTANWPPNIQG (+2)	28	1801.86	1802.94	1	Bin D contig01578 (000002-000448)
Replicate1	EFDGNTVHLSLTANPSHLEAVNPVVLGK (+3)	28	2957.52	2959.27	1	Bin C contig00367 (000248-002830)complement
Replicate1	KPVELPSGVSASVSGQTIEIK (+3)	28	2125.16	2126.41	1	Bin C contig00536 (000987-001520)complement
Replicate1	VDVHYQPGHNSTSM[16]GETK (+3)	28	2001.89	2003.11	1	Bin C contig00796 (001239-001844)complement
Replicate1	ELLTEYGYPGDDIPVIAGSALAAMEGR (+3)	28	2807.37	2809.11	1	Bin C contig02573 (000002-001177)
Replicate1	VNGAVAAGIATSFSDYSAAVTR (+3)	27	2127.06	2128.3	2	Bin E contig00562 (001099-004044) (Gly), Bin E contig00562 (001099-004044) (Trp)
Replicate1	EVVAMTGEADFDDEDAA (+2)	27	1783.71	1784.81	1	Bin B contig00061 (013461-013670)
Replicate1	ASTEALGWETVNAVK (+2)	27	1574.79	1575.72	1	Bin B contig00090 (013758-015101)
Replicate1	TLHHDIEGR (+2)	27	1076.54	1077.15	2	Bin B contig00110 (008726-009292), Bin A contig00020 (012824-013402)
Replicate1	LNHVAIAVPDLEAASAQYR (+3)	27	2037.06	2038.26	1	Bin B contig00114 (011086-011490)complement
Replicate1	AEVLEFIYMGDIFR (+2)	27	1701.84	1702.97	2	Bin B contig00140 (000660-001760)complement, Bin A contig00013 (016474-017574)complement
Replicate1	LAEFDTGTTNVIPGLAESWDVSEDGLEYTFHLR (+3)	27	3681.75	3683.94	1	Bin B contig00155 (008982-010574)
Replicate1	FLEIELQSEAQR (+2)	27	1461.75	1462.6	1	Bin B contig00243 (002849-003847)complement
Replicate1	ISEPGNSPFSLTGQPSAC[57]GTAR (+3)	27	2233.04	2234.37	3	Bin B contig00254 (004771-007266)complement, Bin D contig00149 (016162-018723)complement, Bin C contig01065 (000024-001640)
Replicate1	EAYPGDVFYLHSR (+2)	27	1552.73	1553.67	3	Bin B contig00270 (001636-003174), Bin A contig00030 (029512-031050)complement, Bin D contig00006 (098761-100302)
Replicate1	HVQQLVEENHLR (+2)	27	1500.78	1501.65	2	Bin A contig00002 (027937-030135)complement, Bin C contig00651 (000881-002872)
Replicate1	SGVTAIAYETVTDAQGR (+2)	27	1737.85	1738.85	1	Bin A contig00002 (136855-137973)complement
Replicate1	TITTVLTDLER (+2)	27	1260.69	1261.42	1	Bin A contig00002 (270273-271112)complement
Replicate1	EVSQGGAVTLPGVGK (+2)	27	1397.75	1398.56	1	Bin A contig00005 (132093-132380)
Replicate1	VGAEPIGMPVPAVAEGLSK (+2)	27	1820.97	1822.13	1	Bin A contig00007 (096492-097550)complement
Replicate1	TLC[57]LHC[57]SIVEPDTGEAYGR (+3)	27	2176.99	2178.34	1	Bin A contig00008 (098331-099737)complement
Replicate1	C[57]SATGWGQTNESLK (+2)	27	1537.68	1538.61	2	Bin A contig00004 (083284-085227)complement, Bin C contig00796 (001864-002733)complement
Replicate1	ALEQRPINNVEWALLC[57]DGVAK (+3)	27	2395.23	2396.69	1	Bin A contig00013 (015262-016371)complement
Replicate1	VIHEAMDVQPHDLTSDAPYITYTR (+3)	27	2771.32	2773.04	1	Bin A contig00013 (088497-089681)complement
Replicate1	AVVAGEYDHLPEGAFYMVGGIDEVLAK (+3)	27	2849.39	2851.19	1	Bin A contig00030 (027134-028576)complement
Replicate1	HALMIYDDLSK (+2)	27	1304.64	1305.5	1	Bin A contig00030 (029512-031050)complement
Replicate1	SWWSSLSDSER (+2)	27	1338.58	1339.37	1	Bin A contig00037 (026646-027734)complement
Replicate1	IFHYAEEAFC[57]TFAAK (+3)	27	1803.83	1804.99	1	Bin A contig00048 (037679-040042)complement
Replicate1	IFHYAEEAFC[57]TFAAK (+2)	27	1803.83	1804.99	1	Bin A contig00048 (037679-040042)complement
Replicate1	EGSDTWFSTAETSYAR (+2)	27	1806.77	1807.82	1	Bin D contig00006 (131826-132899)complement
Replicate1	GDYQNATLWAGQWWQYQVK (+3)	27	2341.09	2342.52	1	Bin D contig00022 (002402-004702)complement
Replicate1	EETIVIDGAGTENDIR (+2)	27	1730.83	1731.81	1	Bin D contig00022 (082535-084196)complement
Replicate1	AHADHVTISGYDGGTGASPLTSIK (+3)	27	2354.15	2355.52	1	Bin D contig00029 (060791-065431)complement
Replicate1	TSFSSYQPGFPAGQAMLEDGHK (+3)	27	2354.06	2355.54	1	Bin D contig00069 (039833-041044)complement
Replicate1	KGPAPENLPVPVAEFVDETTIK (+3)	27	2350.24	2351.65	1	Bin C contig00579 (000960-001526)
Replicate1	SNNISYEPVPIETNAEAQQQYLAGAC[57]DVYTTDASGLAATR (+3)	27	4287.99	4290.52	1	Bin C contig00783 (000172-001140)
Replicate1	VIFFGMNQAAEDIANDDVDGINPMSDVR (+3)	27	3052.39	3054.32	1	Bin C contig01272 (000532-002112)
Replicate1	IPEQADKYPGQLSGGQQQR (+3)	27	2099.04	2100.25	1	Bin C contig01564 (000089-000880)complement
Replicate1	TVDSIHFLIPGGAGGGWDGTAR (+3)	27	2183.08	2184.37	1	Bin C contig02429 (000231-001217)
Replicate1	KVWGQVTDWC[57]VER (+2)	26	1661.8	1662.84	1	Bin B contig00019 (074112-075245)complement
Replicate1	LPMNPNPGVGEGDNLEHGAQLYK (+3)	26	2449.17	2450.68	1	Bin B contig00053 (021551-022273)
Replicate1	ATFEDPSAHVVLPEIISK (+2)	26	1952.03	1953.2	1	Bin B contig00110 (023159-024178)
Replicate1	ILGTEGNLGEMLGLDAEWAK (+3)	26	2116.05	2117.38	1	Bin B contig00110 (023159-024178)
Replicate1	VVIAGGEGLSAEER (+2)	26	1385.72	1386.51	1	Bin B contig00150 (021369-021785)
Replicate1	RGDDLPPGVMK (+2)	26	1183.6	1184.37	2	Bin B contig00167 (007767-011903), Bin C contig02076 (000391-001539)complement
Replicate1	M[16]EAIGGGVGM[16]GLR (+2)	26	1278.61	1279.48	1	Bin B contig00183 (010351-011061)complement
Replicate1	EMGSMMNQFEIGYVNQR (+2)	26	2032.88	2034.3	1	Bin B contig00192 (008618-009706)complement
Replicate1	SNPLELSLIYNTSEAHK (+2)	26	1914.97	1916.09	1	Bin B contig00218 (003414-005039)complement
Replicate1	C[57]SVESTGGSVYNINTIR (+2)	26	1855.87	1856.98	1	Bin B contig00260 (003750-004718)complement
Replicate1	C[57]DVIAEGVVAAVK (+2)	26	1329.7	1330.52	3	Bin A contig00001 (424445-425638)complement, Bin C contig00367 (004796-005989)complement, Bin C contig02764 (000036-000254)
Replicate1	C[57]SVESTGGSVYNIETIR (+2)	26	1870.87	1871.99	1	Bin A contig00003 (110875-111843)
Replicate1	GLAQQGVMGGVYAGAGWQDLEAR (+3)	26	2333.12	2334.57	1	Bin A contig00005 (086576-087739)complement
Replicate1	GAENPTTEYDTLEIVEQTAVEQVMYEPNHPMFGGDDATLGEC[57]NDGA (+4)	26	5014.14	5017.24	1	Bin A contig00009 (127487-128836)
Replicate1	QDVHYQPGHNSTTMGETLEADGK (+2)	26	2514.11	2515.62	1	Bin A contig00004 (083284-085227)complement
Replicate1	EGDPVMTQEEFQQGTK (+2)	26	1822.8	1823.93	1	Bin A contig00004 (098487-100244)
Replicate1	ILLVDYTDLENLTTTEIEAER (+2)	26	2450.24	2451.68	1	Bin A contig00004 (098487-100244)
Replicate1	NMEQILTANDNNVDAVVASNDGTAGGVVAALTAQGMDGIPVSGQDGDHAALNR (+5)	26	5233.46	5236.59	1	Bin A contig00013 (035744-036757)
Replicate1	HVLVPIAFDESR (+2)	26	1381.74	1382.56	1	Bin A contig00013 (087995-088402)complement
Replicate1	FPSVEAAESC[57]YHSPEYQAALDHAR (+3)	26	2734.21	2735.86	1	Bin A contig00018 (011168-011455)complement
Replicate1	SAAEAATQAQAQTLDSVDGR (+2)	26	1988.94	1990.05	1	Bin A contig00030 (003279-004757)complement
Replicate1	RIEAIVEDAVSK (+2)	26	1328.73	1329.5	1	Bin A contig00030 (003279-004757)complement
Replicate1	VGLFGGAGVGK (+2)	26	960.539	961.116	1	Bin D contig00006 (101271-102647)
Replicate1	FTALQSGEIDM[16]LSR (+2)	26	1582.77	1583.76	1	Bin D contig00014 (004116-005135)
Replicate1	IASVSGGLTPGDSSPEVFK (+2)	26	1846.93	1848.02	1	Bin D contig00086 (001582-002871)
Replicate1	SVVFNEHEGSYLVGMMAAQASK (+3)	26	2354.1	2355.64	1	Bin C contig00560 (000199-001188)
Replicate1	GKLEAAGAEVEVK (+2)	26	1299.7	1300.46	1	Bin C contig00580 (000016-000390)
Replicate1	ASMAPGELDEYYGFWSSGQSGELR (+3)	26	2636.15	2637.79	1	Bin C contig00796 (001864-002733)complement
Replicate1	DVVHATQAQMLDQHGDNVFQGR (+3)	26	2465.15	2466.64	1	Bin C contig02015 (000479-001579)complement
Replicate1	VYTQAHMDVVAESVQR (+3)	26	1831.89	1833.03	1	Bin C contig04820 (000015-000785)
Replicate1	YFQIAANASNK (+1)	25	1225.61	1226.34	2	Bin B contig00026 (055342-057018)complement, Bin D contig00204 (012307-013935)complement
Replicate1	SGAVTMINDHPVISMDTAIK (+2)	25	2099.04	2100.42	1	Bin B contig00053 (018491-020788)
Replicate1	AIM[16]AGGNYGEVFAK (+2)	25	1442.69	1443.62	1	Bin B contig00110 (023159-024178)
Replicate1	MAELIQEDFGK (+2)	25	1279.61	1280.45	1	Bin B contig00155 (008982-010574)
Replicate1	AQWC[57]HEPFQK (+2)	25	1329.59	1330.44	1	Bin B contig00155 (008982-010574)
Replicate1	LADPATASEYQWYMEVMNIK (+3)	25	2359.09	2360.66	1	Bin B contig00218 (003414-005039)complement
Replicate1	NALITGASGGIGGAIAK (+2)	25	1469.82	1470.67	1	Bin B contig00256 (009808-010545)
Replicate1	VPAAIHMSPEAAAGGPIAQVEDGDLIR (+3)	25	2684.36	2686.01	1	Bin B contig00468 (000049-001632)
Replicate1	GDC[57]PMQLMGVVQDFTASDAVLADVAR (+3)	25	2765.28	2767.09	1	Bin B contig00944 (001643-002515)
Replicate1	AEDHQIQQPLFISVVSDDVK (+3)	25	2267.14	2268.48	1	Bin A contig00001 (303657-304892)
Replicate1	SSDLAEDAVEVLSDLR (+3)	25	1717.84	1718.81	1	Bin A contig00001 (393446-394645)
Replicate1	AGELEFGVAQSDWQYHAYNGTSR (+3)	25	2585.16	2586.68	1	Bin A contig00003 (110875-111843)
Replicate1	NITEYGAFVDLGGVDGLLHVTDMAWR (+3)	25	2848.39	2850.16	3	Bin A contig00007 (011962-013644)complement, Bin C contig00284 (006273-007949)complement, Bin C contig00355 (004693-006315)complement
Replicate1	YVLLDPPAPPEWGMDK (+2)	25	1826.89	1828.09	1	Bin A contig00004 (098487-100244)
Replicate1	LADQAAYISYGPAR (+2)	25	1494.75	1495.63	1	Bin A contig00013 (015262-016371)complement
Replicate1	HQYDFDVATC[57]IGFLR (+2)	25	1840.86	1842.01	1	Bin A contig00013 (038966-040273)
Replicate1	LVLILANQIGDR (+2)	25	1323.79	1324.57	1	Bin A contig00016 (064894-065085)complement
Replicate1	GDYSAEVGALASAGGDALVVLGYADQGGK (+3)	25	2710.31	2711.89	1	Bin A contig00018 (100781-101974)
Replicate1	VQAGEC[57]HVMPYPNPADVEAMR (+3)	25	2370.06	2371.64	1	Bin A contig00030 (016633-018204)complement
Replicate1	GQAVSDSGKPISVPVGTATLGR (+3)	25	2096.12	2097.33	1	Bin A contig00030 (027134-028576)complement
Replicate1	TM[16]TIVSTWPR (+2)	25	1206.61	1207.39	1	Bin A contig00037 (026646-027734)complement
Replicate1	VALSSTMGPGVTIDVDNATGN (+2)	25	2017.96	2019.19	1	Bin A contig00214 (002835-003533)complement
Replicate1	DEGFDEIADWFETLAK (+2)	25	1884.84	1885.98	1	Bin D contig00010 (053421-053837)complement
Replicate1	NKYESLPADLKK (+2)	25	1404.76	1405.6	1	Bin D contig00011 (020593-021627)complement
Replicate1	GETIPAHFIQGVTC[57]TSGSK (+3)	25	1988.96	1990.17	1	Bin D contig00065 (036677-036991)
Replicate1	VLHIIATDPGSVK (+2)	25	1348.77	1349.57	1	Bin D contig00073 (035872-036102)complement
Replicate1	DGGTVVIAAPPNPFR (+2)	25	1509.79	1510.69	1	Bin D contig00086 (001582-002871)
Replicate1	TFSIVKPDAVAK (+2)	25	1274.72	1275.49	1	Bin D contig00126 (018489-018917)complement
Replicate1	AANLTPAGSWYIEAGQGMGK (+2)	25	2020.97	2022.24	1	Bin D contig00132 (023541-024347)
Replicate1	VYEEEGIVMISPASTNPK (+3)	25	1962.96	1964.2	1	Bin D contig00144 (007121-008227)complement
Replicate1	DC[57]EVHVLSTFEHR (+3)	25	1627.74	1628.73	1	Bin D contig00149 (016162-018723)complement
Replicate1	IITYGTEGGMNNFDDIMTDDEIKK (+3)	25	2719.24	2720.98	1	Bin D contig00204 (012307-013935)complement
Replicate1	ISYASPPYSGALALK (+2)	25	1536.82	1537.75	1	Bin C contig00485 (001007-002116)
Replicate1	AYHLTADYNWGYTTEEAVR (+3)	25	2259.02	2260.37	1	Bin C contig00587 (002052-003404)complement
Replicate1	TISNLADLTADSSDSVFQDTDFASWSEK (+3)	24	3049.37	3051.14	2	Bin E contig00562 (001099-004044) (Gly), Bin E contig00562 (001099-004044) (Trp)
Replicate1	AAQAAGMVLAR (+2)	24	1057.57	1058.26	1	Bin E contig03850 (000001-000402) (Gly)
Replicate1	VNQFYTAPTAIR (+2)	24	1379.72	1380.55	2	Bin B contig00090 (019119-021065), Bin A contig00009 (132864-134801)
Replicate1	KPVELPAGVSASVSGQTVEVK (+3)	24	2081.14	2082.35	1	Bin B contig00110 (007648-008181)
Replicate1	AGEC[57]HVM[16]PYPNPADVEAMR (+2)	24	2158.92	2160.38	2	Bin B contig00155 (008982-010574), Bin A contig00030 (016633-018204)complement
Replicate1	WIIIDAEGVVLGR (+2)	24	1439.81	1440.69	2	Bin B contig00174 (000617-001081)complement, Bin A contig00018 (002959-003423)complement
Replicate1	EMASAGLSAPLHPGAEK (+2)	24	1664.82	1665.87	1	Bin B contig00260 (003750-004718)complement
Replicate1	MLGQFNLEDIPPAPR (+2)	24	1696.86	1697.95	1	Bin B contig00324 (000520-002436)
Replicate1	INSTLVNTVPLWETQLAQAVTIQR (+3)	24	2694.47	2696.06	2	Bin B contig00696 (001126-002286)complement, Bin A contig00001 (174573-175766)
Replicate1	TFSIIKPDATR (+2)	24	1247.69	1248.43	2	Bin B contig01288 (001463-001885)complement, Bin C contig00792 (000209-000631)
Replicate1	VTIGC[57]GPSIYDDDASTVAATQEHELETVK (+3)	24	3105.44	3107.29	1	Bin A contig00003 (085580-085921)
Replicate1	FEEGGAFEGLR (+2)	24	1210.56	1211.28	1	Bin A contig00003 (110875-111843)
Replicate1	ATVHVSDPALDAR (+2)	24	1350.69	1351.46	1	Bin A contig00003 (178865-179398)complement
Replicate1	FADYAIYEHC[57]LPFNVAR (+3)	24	2084.98	2086.3	2	Bin A contig00016 (073250-074200)complement, Bin C contig00719 (000760-001710)
Replicate1	SLASPLPQISFC[57]PTGGVSTK (+2)	24	2046.05	2047.3	1	Bin A contig00018 (072256-072897)
Replicate1	HIPVNVTEEMIGQK (+3)	24	1593.82	1594.83	1	Bin A contig00020 (005038-005316)
Replicate1	AWVLDVLADEGYIR (+2)	24	1618.84	1619.82	1	Bin A contig00020 (011341-011733)
Replicate1	VQMDTVELMLAAGK (+2)	24	1504.76	1505.8	1	Bin A contig00028 (043349-043792)
Replicate1	PTIQQLIR (+2)	24	967.581	968.151	3	Bin A contig00267 (007216-007587), Bin C contig00717 (000268-000639), Bin C contig00780 (000041-000412)
Replicate1	SLAVLDGAVAVLDANAGVEPQTETVWR (+3)	24	2780.43	2782.07	1	Bin A contig00267 (008095-010218)
Replicate1	GQLAQILQEVTETR (+2)	24	1584.85	1585.76	1	Bin D contig00006 (109150-110151)complement
Replicate1	GGASDVLDSSYAK (+2)	24	1268.59	1269.31	1	Bin D contig00047 (034510-035271)complement
Replicate1	VTAEPPEHIQHMVEDIR (+2)	24	1999.98	2001.22	1	Bin D contig00069 (026334-028064)complement
Replicate1	DYGFSVAAVYR (+2)	24	1246.6	1247.36	1	Bin D contig00086 (001582-002871)
Replicate1	AYHLTADYTWGWTQEESIR (+2)	24	2326.07	2327.46	1	Bin D contig00103 (006120-007475)complement
Replicate1	EAMYEAITAGEK (+2)	24	1311.6	1312.45	1	Bin D contig00144 (007121-008227)complement
Replicate1	VTVWGNDPAGHK (+2)	24	1279.63	1280.39	1	Bin D contig00204 (012307-013935)complement
Replicate1	AVAAAVLGDPK (+2)	24	1010.58	1011.17	1	Bin C contig00783 (000172-001140)
Replicate1	GPAIAEWYEEGVLADISDVAK (+2)	24	2232.1	2233.43	1	Bin C contig01182 (001247-002320)complement
Replicate1	DTLDEYMDDEIFAK (+2)	24	1703.72	1704.81	1	Bin C contig01939 (000050-001027)complement
Replicate1	YFGDFQAYDQIDGAPEEK (+2)	24	2091.91	2093.16	1	Bin C contig02573 (000002-001177)
Replicate1	KLMEAVDAYIPTPAR (+2)	24	1673.88	1674.96	1	Bin C contig02573 (000002-001177)
Replicate1	DSYTIVPLVHR (+2)	24	1298.7	1299.47	1	Bin C contig02683 (000928-001275)complement
Replicate1	IITHPNFNGNTLDNDIM[16]LIK (+3)	23	2298.17	2299.6	1	CNTM:cont_gi|136429|sp|P00761|TRYP_PIG
Replicate1	GSLGGGFSSGGFSGGSFSR (+2)	23	1706.76	1707.75	1	CNTM:cont_sp|P13645|K1CJ_HUMAN
Replicate1	AGSLDFSSADVEVAAGSDNVDVLVTAVLK (+3)	23	2848.43	2850.09	2	Bin E contig00815 (000239-002986) (Gly), Bin E contig00815 (000239-002986) (Trp)
Replicate1	DMATYIQMDPPKPPEM[16]SLAQMK (+3)	23	2537.17	2538.97	1	Bin B contig00026 (055342-057018)complement
Replicate1	IPGLGGQVMSK (+2)	23	1085.59	1086.31	1	Bin B contig00192 (008618-009706)complement
Replicate1	TQLVAALAEEMGADKK (+2)	23	1673.87	1674.91	1	Bin B contig00211 (010428-010715)complement
Replicate1	HGATMEAMQK (+2)	23	1102.49	1103.27	2	Bin B contig00246 (000949-002127)complement, Bin A contig00002 (015189-016364)
Replicate1	FNAVLGGLAAASGGGGNAPK (+2)	23	1727.9	1728.9	1	Bin B contig00270 (003189-004067)
Replicate1	FTQAGSEVSALLGR (+2)	23	1434.75	1435.58	2	Bin B contig00270 (004087-005511), Bin C contig01538 (000123-000614)
Replicate1	LIGPNC[57]PGVITPDAC[57]K (+2)	23	1710.84	1711.94	3	Bin B contig03480 (000099-000713), Bin A contig00001 (423554-424438)complement, Bin C contig03658 (000043-000612)
Replicate1	LIGATAHYVTADLDEGPIIEQDIVR (+3)	23	2708.4	2710	1	Bin A contig00001 (364457-365341)complement
Replicate1	LGFPQITSSAATDQIGELSGQFNDMFFLLGR (+3)	23	3359.65	3361.73	1	Bin A contig00001 (393446-394645)
Replicate1	GVYGSMNWNWQLSDAGTQAFVK (+2)	23	2458.14	2459.69	1	Bin A contig00009 (127487-128836)
Replicate1	TDEAAIVAALEAAGADYISADAQSSSSK (+4)	23	2711.28	2712.83	1	Bin A contig00013 (035744-036757)
Replicate1	MDAGEIFIDGEK (+2)	23	1323.6	1324.46	1	Bin A contig00013 (038123-038887)
Replicate1	LGQMGEVVDVKPGFAR (+3)	23	1701.89	1702.97	1	Bin A contig00016 (106504-107133)
Replicate1	FTFTGVNYYDGQGFMVPK (+2)	23	2069.96	2071.31	1	Bin A contig00020 (026426-027442)
Replicate1	RGDQVVTQGGIIGK (+2)	23	1426.79	1427.61	1	Bin A contig00023 (017419-017751)complement
Replicate1	AQWC[57]HEPFNDLVTQAK (+3)	23	1942.9	1944.1	1	Bin A contig00030 (016633-018204)complement
Replicate1	APVEIFHEALDNIKPSVEVR (+3)	23	2262.2	2263.55	1	Bin A contig00267 (007600-008070)
Replicate1	NEVNTVADLQGLK (+2)	23	1399.73	1400.53	1	Bin D contig00006 (131826-132899)complement
Replicate1	NAMPAGSELALYDVNPMVPGVAADLSHIPTPVK (+3)	23	3373.71	3375.87	1	Bin D contig00006 (135732-136664)
Replicate1	GYQSTGEAMVEGQQYTK (+2)	23	1875.83	1876.99	1	Bin D contig00022 (002402-004702)complement
Replicate1	IAVIDLHDFETK (+2)	23	1399.73	1400.58	1	Bin D contig00022 (002402-004702)complement
Replicate1	TGPYAPGGIPWADGFADYINLLNDR (+3)	23	2692.29	2693.92	1	Bin D contig00032 (023812-025140)
Replicate1	FAALEAAGVATVR (+2)	23	1274.7	1275.45	1	Bin D contig00034 (005988-006857)complement
Replicate1	VAGAVGFSVR (+2)	23	961.535	962.104	1	Bin D contig00105 (014728-016725)complement
Replicate1	KGGAGAVITPGDLDGVK (+2)	23	1553.84	1554.74	1	Bin C contig00313 (002901-004052)
Replicate1	QYAGEDVDPILEK (+2)	23	1475.71	1476.58	1	Bin C contig00796 (001239-001844)complement
Replicate1	TALEDAASIAGLLITTEAMVADKPAK (+3)	23	2599.38	2600.98	1	Bin C contig00934 (000052-000663)
Replicate1	VSGGAGAVATTDFR (+2)	23	1307.65	1308.4	1	Bin C contig00998 (000717-002075)
Replicate1	VAALLSGEVDFIQDVPVQDLGR (+3)	23	2340.23	2341.62	1	Bin C contig01272 (000532-002112)
Replicate1	VDVGHVSDVFDSGDVVSWGGNGVGYTGFLDQAANFEGFR (+3)	23	4075.86	4078.28	1	Bin C contig01422 (000513-001454)
Replicate1	SITGAAEFSVHAPR (+2)	23	1441.73	1442.58	1	Bin C contig01723 (000358-001764)complement
Replicate1	M[16]PGM[16]GGQALGK (+2)	23	1077.49	1078.25	1	Bin C contig01939 (000050-001027)complement
Replicate1	IVFHTAFEGK (+2)	23	1147.6	1148.31	1	Bin C contig02879 (000683-001186)complement
Replicate1	[43]MLRDIAILTGATVITDELGMK (+3)	22	2303.22	2304.7	1	Bin E contig03080 (000002-001198) (Gly)
Replicate1	DWNLATAMVMR (+2)	22	1306.62	1307.54	1	Bin B contig00044 (047176-048432)
Replicate1	SHFTPEIVEVNEGDTVEFIITNSER (+3)	22	2861.37	2863.05	1	Bin B contig00053 (018491-020788)
Replicate1	VTFDDVAGIDEAKEELEEIVEFLR (+3)	22	2765.36	2767	1	Bin B contig00085 (031359-033275)complement
Replicate1	KVEYVTGDTQTK (+2)	22	1367.69	1368.49	2	Bin B contig00090 (013758-015101), Bin C contig00587 (002052-003404)complement
Replicate1	ALAAIGFNITSIR (+2)	22	1345.77	1346.57	2	Bin B contig00110 (014314-014706), Bin C contig02184 (000494-000883)
Replicate1	NPIPPTIWSYNDAVQDDMYDPVK (+3)	22	2677.24	2678.92	1	Bin B contig00155 (008982-010574)
Replicate1	WAIDAHGADWIKPENIVVNGAYK (+4)	22	2566.3	2567.85	1	Bin B contig00218 (003414-005039)complement
Replicate1	VTSIIDDWAPYYIAR (+2)	22	1781.9	1782.99	1	Bin B contig00245 (004796-005878)
Replicate1	SLQDIIAILGMDELSEEDKLTVAR (+3)	22	2658.38	2660	2	Bin B contig00270 (004087-005511), Bin A contig00030 (027134-028576)complement
Replicate1	HMPVMEGDEMVGLVSIGDVVK (+3)	22	2241.08	2242.63	2	Bin B contig00315 (006026-006460)complement, Bin A contig00008 (111445-111879)
Replicate1	YGASIAALGETGAVWTEELLDAYIKDPK (+3)	22	2980.51	2982.3	1	Bin B contig00896 (000383-000871)complement
Replicate1	AMMQDIAILTGGQVISEDLGMK (+3)	22	2320.15	2321.73	1	Bin A contig00001 (092697-094334)complement
Replicate1	EVGIETEITNLEWAQWLEQVFK (+3)	22	2661.33	2662.94	1	Bin A contig00001 (245892-247361)
Replicate1	LTAGSSGALDVSDYER (+2)	22	1639.77	1640.7	1	Bin A contig00005 (150128-151114)complement
Replicate1	EYVASATAATTQSGSLAELTAGAGGG (+2)	22	2340.11	2341.44	1	Bin A contig00009 (090748-091416)
Replicate1	AVDHVTVDLYPGEVVGLLGHNGAGK (+3)	22	2516.3	2517.79	1	Bin A contig00013 (038123-038887)
Replicate1	GQILVEPKPQEPSK (+2)	22	1548.85	1549.77	1	Bin A contig00013 (038966-040273)
Replicate1	LGANAILGVSLAAAK (+2)	22	1367.81	1368.62	2	Bin A contig00016 (098268-099542), Bin C contig00555 (000912-002186)
Replicate1	KVQMDTVELMLAAGK (+2)	22	1632.86	1633.97	1	Bin A contig00028 (043349-043792)
Replicate1	LVEEQGVEVK (+2)	22	1128.6	1129.26	1	Bin A contig00037 (026646-027734)complement
Replicate1	ELSEQINASADYNDEVAK (+2)	22	1994.91	1996.05	1	Bin D contig00006 (098761-100302)
Replicate1	IGVPYTEADIAEAPELLK (+2)	22	1928.01	1929.17	1	Bin D contig00046 (051766-052458)complement
Replicate1	TALNDAGLAASEIDEVILVGGQTR (+3)	22	2412.25	2413.64	1	Bin D contig00056 (020476-022428)complement
Replicate1	ELGQMWQVDYSDIDNLK (+3)	22	2052.95	2054.24	1	Bin D contig00204 (012307-013935)complement
Replicate1	DVFAEHEGINVIGEASGMWSQAVAR (+3)	22	2672.27	2673.91	1	Bin C contig00485 (001007-002116)
Replicate1	SGTVGFIGGMDIPLIR (+2)	22	1631.87	1632.92	1	Bin C contig00560 (000199-001188)
Replicate1	APIEVFHEALDNIKPSVEVR (+3)	22	2262.2	2263.55	1	Bin C contig00717 (000652-001122)
Replicate1	YILVSHAPDSDSWWNTIK (+3)	21	2131.04	2132.33	1	Bin B contig00019 (020145-021095)complement
Replicate1	HEGAVRPGAER (+2)	21	1177.6	1178.26	1	Bin B contig00053 (018491-020788)
Replicate1	YVGGIESGRPPFEAGC[57]SQADTDYLHIINWK (+3)	21	3379.59	3381.65	1	Bin B contig00053 (018491-020788)
Replicate1	ALVFEPELVLMDEPLGALDK (+2)	21	2198.15	2199.56	3	Bin B contig00140 (000660-001760)complement, Bin A contig00013 (016474-017574)complement, Bin C contig02259 (000329-001309)
Replicate1	VQSETVELMMAAGK (+2)	21	1492.73	1493.74	1	Bin B contig00143 (017046-017489)
Replicate1	HPVASNSTAAGMSK (+2)	21	1356.65	1357.49	1	Bin B contig00163 (010406-010807)
Replicate1	HWGDTLVNASPTGELDMR (+3)	21	1997.93	1999.16	1	Bin B contig00192 (003180-004646)complement
Replicate1	DMGWDPSIVNVNGGAIAIGHPIGASGC[57]R (+3)	21	2820.34	2822.11	1	Bin B contig00246 (000949-002127)complement
Replicate1	EM[16]ASAGLSAPLHPGAEK (+2)	21	1680.81	1681.86	1	Bin B contig00260 (003750-004718)complement
Replicate1	LVLEVAQHLGENTVR (+3)	21	1676.92	1677.9	2	Bin B contig00270 (004087-005511), Bin A contig00030 (027134-028576)complement
Replicate1	IPSAVGYQPTLATDMGAMQER (+2)	21	2235.07	2236.52	3	Bin B contig00270 (004087-005511), Bin A contig00030 (027134-028576)complement, Bin C contig01538 (000123-000614)
Replicate1	IALVYGQM[16]NEPPGAR (+2)	21	1630.81	1631.85	2	Bin B contig00270 (004087-005511), Bin C contig01538 (000123-000614)
Replicate1	KISFGEGVER (+2)	21	1120.59	1121.24	2	Bin B contig00275 (000298-000672)complement, Bin A contig00070 (010478-010855)
Replicate1	VGNEGVITVEENK (+2)	21	1386.7	1387.49	1	Bin A contig00001 (092697-094334)complement
Replicate1	IEGLWENAPTQAIDLTDVR (+2)	21	2140.08	2141.34	1	Bin A contig00001 (245892-247361)
Replicate1	VAAGMGADVTVLDMSLPR (+2)	21	1801.91	1803.11	1	Bin A contig00002 (136855-137973)complement
Replicate1	LPLLAPMSEVAGK (+2)	21	1324.74	1325.62	1	Bin A contig00002 (136855-137973)complement
Replicate1	GTMEVLMNEMGWTTDDFALATELK (+3)	21	2702.23	2704.06	1	Bin A contig00003 (110875-111843)
Replicate1	NMDAVEEFQQSDAGVAMK (+2)	21	1968.86	1970.14	1	Bin A contig00005 (075118-076128)
Replicate1	KGGTLVTVRPEVELSVIAGDIPEK (+3)	21	2506.4	2507.88	1	Bin A contig00007 (004330-004983)
Replicate1	SVVVAEPELGLGPLHTC[57]FDGK (+3)	21	2224.12	2225.49	1	Bin A contig00004 (083284-085227)complement
Replicate1	YPAFINLQQPYFER (+2)	21	1784.89	1785.99	1	Bin A contig00016 (065096-066712)complement
Replicate1	SAAEAATQAQAQTLDSVDGR (+3)	21	1988.94	1990.05	1	Bin A contig00030 (003279-004757)complement
Replicate1	LVANPMEPR (+2)	21	1025.53	1026.21	1	Bin A contig00048 (037679-040042)complement
Replicate1	HVGDPIAAVVAETLDQAR (+2)	21	1860.97	1862.05	1	Bin A contig00048 (037679-040042)complement
Replicate1	GAGRPEATYQLER (+2)	21	1446.72	1447.55	1	Bin A contig00048 (037679-040042)complement
Replicate1	SHNLGEVHDGAATMDWMEQEQER (+3)	21	2669.12	2670.8	1	Bin A contig00267 (008095-010218)
Replicate1	GVIDATEWVGPYDDEK (+2)	21	1792.82	1793.88	1	Bin D contig00006 (131826-132899)complement
Replicate1	INSTC[57]TVFAGAELR (+2)	21	1537.76	1538.69	1	Bin D contig00017 (047901-049220)
Replicate1	SLQFNGVGADFDVHK (+2)	21	1632.79	1633.76	1	Bin D contig00032 (023812-025140)
Replicate1	VVADKIPLITSGYGR (+2)	21	1587.9	1588.85	1	Bin D contig00032 (023812-025140)
Replicate1	KASAAMNAANAAQSAADEC[57]AEK (+3)	21	2178.96	2180.3	1	Bin D contig00068 (037559-037843)
Replicate1	ATGNPADVYAVQGYDAGDLLIQGMAAVEGDVK (+3)	21	3207.54	3209.5	1	Bin D contig00069 (039833-041044)complement
Replicate1	AHNPIQDIYLR (+2)	21	1338.7	1339.5	1	Bin D contig00069 (039833-041044)complement
Replicate1	NAVVTVIVDSFVGIPSQQVR (+3)	21	2127.17	2128.43	1	Bin D contig00075 (013196-013840)complement
Replicate1	NAMDELGVKPEHIQQLSDVR (+3)	21	2278.14	2279.53	1	Bin D contig00118 (025112-026413)complement
Replicate1	HMYAQVIAPNGSQVIASASTVEK (+3)	21	2400.21	2401.69	1	Bin D contig00131 (007675-008031)
Replicate1	KNPVAAPLVEK (+2)	21	1164.69	1165.38	1	Bin D contig00144 (007121-008227)complement
Replicate1	IDLWAMPDK (+2)	21	1087.54	1088.28	1	Bin D contig00204 (012307-013935)complement
Replicate1	VTVWGNDPAGHKDQAWK (+2)	21	1907.93	1909.07	1	Bin D contig00204 (012307-013935)complement
Replicate1	HGYTAVQLGAGEAK (+2)	21	1400.7	1401.52	1	Bin C contig00691 (000476-001201)
Replicate1	SQHLEQC[57]PQK (+2)	21	1253.58	1254.34	1	Bin C contig00780 (000041-000412)
Replicate1	KQAEADGVDLDDWQDQIIR (+3)	21	2214.06	2215.33	1	Bin C contig00796 (001048-001242)complement
Replicate1	VDVHYQPGHNSTSM[16]GETK (+2)	21	2001.89	2003.11	1	Bin C contig00796 (001239-001844)complement
Replicate1	GVLMGGVPGVAPAK (+2)	21	1251.7	1252.53	1	Bin C contig00991 (001048-002166)
Replicate1	EGVTFHDGAAFNSEDVK (+2)	21	1821.82	1822.88	1	Bin C contig01272 (000532-002112)
Replicate1	HYIPEVTEVRPVAV (+2)	21	1607.87	1608.84	1	Bin C contig01418 (000588-001151)complement
Replicate1	QGVVMTEVLMEEGIK (+2)	21	1661.84	1662.97	1	Bin C contig01720 (000832-001731)complement
Replicate1	AAIDSGAFDTFHFPDGMISNK (+3)	21	2240.02	2241.43	1	Bin C contig01720 (000832-001731)complement
Replicate1	GEAGDNVGVLLR (+2)	21	1198.63	1199.31	1	Bin C contig02573 (000002-001177)
Replicate1	VDQVDDDELLELVEMEIR (+3)	21	2159.03	2160.36	1	Bin C contig02573 (000002-001177)
Replicate1	WEANDAADNGADATGGAGAAGFAVSTGGFR (+3)	21	2783.22	2784.82	1	Bin C contig02987 (000513-001076)
Replicate1	INDPAPTTNTPAKPAAAEASPIPAAPAK (+3)	21	2681.4	2682.98	1	Bin C contig03498 (000057-000602)complement
Replicate1	DLVLGNGIEVVLYQGK (+2)	20	1715.95	1716.97	2	Bin E contig00815 (000239-002986) (Gly), Bin E contig00815 (000239-002986) (Trp)
Replicate1	VAVVDGDTK (+2)	20	902.471	902.989	1	Bin B contig00026 (055342-057018)complement
Replicate1	GGEWVDAPVAGGGGDAQAAVLR (+2)	20	2052	2053.19	1	Bin B contig00044 (047176-048432)
Replicate1	ISSFGTFSVR (+2)	20	1099.57	1100.22	2	Bin B contig00061 (015941-016243), Bin A contig00052 (049761-050093)
Replicate1	KRPIDNQYEITTK (+2)	20	1604.85	1605.79	1	Bin B contig00091 (005727-006209)
Replicate1	IATLTEHFK (+2)	20	1058.58	1059.22	2	Bin B contig00104 (016472-016741), Bin A contig00005 (040842-041111)
Replicate1	TAPEGTGIIAGGPMR (+2)	20	1426.72	1427.63	2	Bin B contig00110 (008726-009292), Bin C contig03016 (000425-000676)
Replicate1	TPPASSVGFVGWAR (+2)	20	1430.73	1431.59	1	Bin B contig00110 (025564-027054)
Replicate1	LEEHQEGQIIVDGTELTSDLK (+3)	20	2353.16	2354.52	1	Bin B contig00110 (027066-027851)
Replicate1	VAAAAVKPK (+2)	20	853.539	854.049	1	Bin B contig00114 (023709-024293)complement
Replicate1	MADEAVHIGPPPANQSYIVIDK (+3)	20	2364.18	2365.66	1	Bin B contig00125 (021372-023420)
Replicate1	ADADINLTEQEGLNVGYLAYNSMVAPFDNPEVR (+3)	20	3624.7	3626.91	1	Bin B contig00155 (008982-010574)
Replicate1	QAIIDVVFQGAGQIAK (+3)	20	1656.92	1657.91	2	Bin B contig00155 (008982-010574), Bin A contig00030 (016633-018204)complement
Replicate1	GDVC[57]AVMNSDQLFATDK (+2)	20	1869.82	1871.02	1	Bin B contig00163 (010406-010807)
Replicate1	SLMNFPIGWEK (+2)	20	1320.65	1321.54	1	Bin B contig00186 (010452-011846)
Replicate1	IAQLSDGHFK (+2)	20	1114.58	1115.24	1	Bin B contig00192 (008618-009706)complement
Replicate1	GAGALFTVGVK (+2)	20	1018.58	1019.19	1	Bin B contig00194 (003829-005121)complement
Replicate1	NASAVMAGDAPVTDLGVK (+2)	20	1714.86	1715.92	1	Bin B contig00218 (003414-005039)complement
Replicate1	RPLEILDR (+2)	20	1010.59	1011.18	1	Bin B contig00352 (002000-003610)
Replicate1	HPDAGLWPTDPAAR (+2)	20	1502.73	1503.62	1	Bin B contig00944 (001643-002515)
Replicate1	FGAAAEGVMGIGGVNTASPEFQDYAAR (+3)	20	2685.25	2686.91	1	Bin A contig00001 (393446-394645)
Replicate1	NMLEYAERPLLLAH (+2)	20	1668.87	1669.94	1	Bin A contig00002 (270273-271112)complement
Replicate1	TDADVVLGLDSNLAAAAR (+2)	20	1770.91	1771.92	1	Bin A contig00005 (137188-138174)
Replicate1	AVIDANSGLEFSVFAGGTQADADGPAR (+3)	20	2635.25	2636.78	1	Bin A contig00007 (096492-097550)complement
Replicate1	NFEIVVPLYSELMAAGAGENIK (+2)	20	2364.2	2365.7	1	Bin A contig00009 (127487-128836)
Replicate1	TNYVFANGEDEVPMVNDGSVLDDPSK (+2)	20	2811.25	2812.97	1	Bin A contig00004 (083284-085227)complement
Replicate1	VYM[16]TSQAPQFSLEK (+2)	20	1643.79	1644.84	1	Bin A contig00004 (083284-085227)complement
Replicate1	HSEPIVLIGIPDSK (+2)	20	1503.83	1504.73	1	Bin A contig00004 (085240-087456)complement
Replicate1	DDIYDVLETEEGQDR (+2)	20	1795.77	1796.8	1	Bin A contig00013 (015262-016371)complement
Replicate1	LPEGAPAPDSIC[57]ALFDTETYPGKR (+3)	20	2604.25	2605.84	1	Bin A contig00013 (015262-016371)complement
Replicate1	GALEIAHAIAEEGAK (+2)	20	1478.77	1479.63	1	Bin A contig00013 (087995-088402)complement
Replicate1	DPNTPEWVQHIAFK (+2)	20	1680.83	1681.84	1	Bin A contig00016 (064341-064883)complement
Replicate1	ESYDAAALLALAAMK (+2)	20	1536.79	1537.78	1	Bin A contig00018 (100781-101974)
Replicate1	IFPDVAVSSKPVEVR (+2)	20	1641.91	1642.89	1	Bin A contig00020 (006421-006834)
Replicate1	DAGLGLPAGVALLSPALDLTGEGASHK (+3)	20	2529.34	2530.83	1	Bin A contig00030 (001204-002091)complement
Replicate1	AMLEEEGVTDLDLK (+2)	20	1561.75	1562.74	1	Bin A contig00030 (016633-018204)complement
Replicate1	DATGTDVLFFVDNIFR (+2)	20	1828.9	1830	1	Bin A contig00030 (027134-028576)complement
Replicate1	YYYTGGMHEPGAQLSLTSNK (+2)	20	2216.02	2217.41	1	Bin A contig00037 (026646-027734)complement
Replicate1	EFSQEILEATR (+2)	20	1321.65	1322.42	1	Bin D contig00006 (131826-132899)complement
Replicate1	LGVTVQVLPGAEIYPALER (+2)	20	2024.13	2025.35	1	Bin D contig00006 (131826-132899)complement
Replicate1	LRPGYDTSDEQSIAHQMPK (+3)	20	2172.03	2173.36	1	Bin D contig00017 (020903-022960)complement
Replicate1	LGIVSQIVPALK (+2)	20	1236.78	1237.53	1	Bin D contig00017 (043516-044652)
Replicate1	TGKPGAFIETDLVDPR (+3)	20	1714.89	1715.9	1	Bin D contig00017 (046600-047889)
Replicate1	LGGQNAQYALNQMK (+2)	20	1534.76	1535.72	1	Bin D contig00022 (005005-005319)complement
Replicate1	VTGETNTDDLSPAPDAWSRPDIPLHANAMLK (+3)	20	3331.61	3333.64	1	Bin D contig00047 (030116-032704)complement
Replicate1	GHPVAYVGDVVGTGSSR (+2)	20	1656.82	1657.78	1	Bin D contig00047 (030116-032704)complement
Replicate1	IEVDKIPGQLPPVGK (+2)	20	1588.92	1589.87	1	Bin D contig00077 (003596-004519)complement
Replicate1	KQVADVFTSLGGLVK (+2)	20	1560.89	1561.82	1	Bin D contig00089 (024042-024527)
Replicate1	KLEYVTGDTQTK (+2)	20	1381.71	1382.52	1	Bin D contig00103 (006120-007475)complement
Replicate1	IHIVEPELDGIVHK (+2)	20	1597.88	1598.84	1	Bin D contig00147 (020482-021738)
Replicate1	DC[57]EVHVLSTFEHR (+2)	20	1627.74	1628.73	1	Bin D contig00149 (016162-018723)complement
Replicate1	VAAIYDTPNHPSWLVSM[16]K (+2)	20	2044.01	2045.31	1	Bin D contig00204 (012307-013935)complement
Replicate1	IQMLPAGTEVEGASGAYAPLGAK (+3)	20	2230.13	2231.52	1	Bin C contig00485 (001007-002116)
Replicate1	ATTHADPIYEVDGIMHYC[57]VANMPGAVAR (+3)	20	3058.41	3060.41	1	Bin C contig00991 (001048-002166)
Replicate1	VAALLSGEVDFIQDVPVQDLGR (+2)	20	2340.23	2341.62	1	Bin C contig01272 (000532-002112)
Replicate1	KLM[16]EAVDAYIPTPAR (+2)	20	1689.88	1690.95	1	Bin C contig02573 (000002-001177)
Replicate1	AATNAALKPIADTWQER (+3)	20	1854.96	1856.04	1	Bin C contig02844 (000002-000334)
Replicate1	AATNAALKPIADTWQER (+2)	20	1854.96	1856.04	1	Bin C contig02844 (000002-000334)
Replicate1	SVVLDAQLNTSGEHPMAK (+2)	20	1895.94	1897.11	1	Bin C contig05798 (000154-000642)complement
Replicate1	ALEESNYELEGK (+2)	19	1380.64	1381.44	1	CNTM:cont_sp|P13645|K1CJ_HUMAN
Replicate1	AGYVDAAVEMGIANAFTDYDAAVTR (+2)	19	2590.2	2591.8	2	Bin E contig00815 (000239-002986) (Gly), Bin E contig00815 (000239-002986) (Trp)
Replicate1	GAFIDVATAHFNSDM[16]SSEEAVSK (+3)	19	2428.09	2429.57	1	Bin B contig00044 (047176-048432)
Replicate1	NFEIVVPLFSR (+2)	19	1319.72	1320.54	1	Bin B contig00090 (013758-015101)
Replicate1	GITNLHVPSDVIIDASM[16]PAVIR (+3)	19	2333.24	2334.69	2	Bin B contig00091 (029522-031735)complement, Bin C contig00651 (000881-002872)
Replicate1	GETQGLVVTTLGTGDDEQMIDALTGTYK (+3)	19	2912.4	2914.16	2	Bin B contig00104 (018044-020182), Bin A contig00005 (042567-044702)
Replicate1	IVDFGAFVNFFGK (+2)	19	1459.75	1460.67	2	Bin B contig00104 (018044-020182), Bin A contig00005 (042567-044702)
Replicate1	VSC[57]ANHGGPGTAAIQQWDAASGK (+3)	19	2282.05	2283.41	1	Bin B contig00127 (014238-015524)complement
Replicate1	VLLALTQAGVSR (+2)	19	1226.73	1227.45	2	Bin B contig00130 (013912-015219)complement, Bin A contig00064 (013967-015274)
Replicate1	LGSNSLIDLVVFGR (+2)	19	1488.83	1489.71	3	Bin B contig00141 (000083-000856), Bin A contig00020 (095403-097208)complement, Bin C contig01134 (000445-002253)
Replicate1	EFYIPAPEHVAAQSVVNNQGR (+3)	19	2325.15	2326.52	1	Bin B contig00143 (003681-004589)
Replicate1	HGILIDGEGVVGGGETR (+2)	19	1664.85	1665.8	1	Bin B contig00145 (000107-001204)complement
Replicate1	TVATLMGGGSDPVITK (+2)	19	1545.81	1546.78	1	Bin B contig00155 (000523-001515)
Replicate1	AM[16]LDAAGVSDLEMK (+2)	19	1465.68	1466.67	1	Bin B contig00155 (008982-010574)
Replicate1	MLNMDFVLAIAEDK (+2)	19	1608.79	1609.9	2	Bin B contig00158 (017056-017598), Bin A contig00016 (064341-064883)complement
Replicate1	NTFNQVHAVAAER (+2)	19	1455.72	1456.56	1	Bin B contig00165 (017038-018018)complement
Replicate1	SPGVFFDHDK (+2)	19	1147.53	1148.22	2	Bin B contig00167 (007767-011903), Bin D contig00190 (007670-011746)complement
Replicate1	DHAIIAEIDGYVR (+2)	19	1470.75	1471.61	1	Bin B contig00167 (011955-016220)
Replicate1	IFTLHADHEQNASTSTVR (+2)	19	2025.99	2027.15	3	Bin B contig00180 (000007-001095), Bin A contig00048 (049801-051096), Bin C contig01026 (000022-000654)
Replicate1	LADPATASEYQWYMEVMNIK (+2)	19	2359.09	2360.66	1	Bin B contig00218 (003414-005039)complement
Replicate1	LTEHVANER (+2)	19	1067.54	1068.14	1	Bin B contig00218 (003414-005039)complement
Replicate1	TGKPLEYDPSASLQTYALGELR (+3)	19	2408.22	2409.65	1	Bin B contig00250 (003502-005253)
Replicate1	ISEPGNSPFSLTGQPSAC[57]GTAR (+2)	19	2233.04	2234.37	3	Bin B contig00254 (004771-007266)complement, Bin D contig00149 (016162-018723)complement, Bin C contig01065 (000024-001640)
Replicate1	IINISSIVGATGNPGQVNYAASK (+3)	19	2273.2	2274.53	2	Bin B contig00256 (009808-010545), Bin A contig00016 (103265-104002)complement
Replicate1	HVVAIGSVYEK (+2)	19	1200.65	1201.37	1	Bin B contig00260 (000612-001043)complement
Replicate1	ATTHAEPIYEVDGVMHYC[57]VANMPGAVAR (+3)	19	3058.41	3060.41	1	Bin B contig00260 (007902-009020)complement
Replicate1	TAVALDAILNQK (+2)	19	1255.71	1256.45	2	Bin B contig00270 (001636-003174), Bin A contig00030 (029512-031050)complement
Replicate1	VVDGLGNPIDGK (+2)	19	1182.62	1183.31	2	Bin B contig00270 (001636-003174), Bin A contig00030 (029512-031050)complement
Replicate1	PAVNTGLSVSR (+2)	19	1099.6	1100.23	2	Bin B contig00270 (001636-003174), Bin A contig00030 (029512-031050)complement
Replicate1	RGEAPFSVDANLLHTSSEGK (+3)	19	2114.04	2115.26	3	Bin B contig01007 (001081-002331)complement, Bin A contig00003 (054708-055931)complement, Bin C contig00568 (000673-001899)complement
Replicate1	ALLAEAGAEDLTLR (+2)	19	1441.78	1442.61	1	Bin A contig00001 (245892-247361)
Replicate1	LNHVAIAVPDLEAAAAQYR (+3)	19	2021.07	2022.26	1	Bin A contig00001 (352109-352513)
Replicate1	YGVRPEVSVLSK (+2)	19	1332.74	1333.53	1	Bin A contig00002 (270273-271112)complement
Replicate1	YEDQGVATLEDGLYVLEENLEDEAFKDK (+3)	19	3231.5	3233.4	1	Bin A contig00005 (150128-151114)complement
Replicate1	ALDGTGILGK (+2)	19	943.534	944.084	1	Bin A contig00009 (127487-128836)
Replicate1	VAEAAVVGYPHDIK (+2)	19	1467.77	1468.65	1	Bin A contig00009 (132864-134801)
Replicate1	GM[16]IYDEQTYHPEPR (+2)	19	1750.76	1751.87	1	Bin A contig00004 (098487-100244)
Replicate1	YFITAANAR (+2)	19	1025.53	1026.15	1	Bin A contig00004 (098487-100244)
Replicate1	VGVATVTHGPALTNC[57]VTALTEAAR (+3)	19	2408.25	2409.69	1	Bin A contig00013 (023439-025073)complement
Replicate1	DTSKPSVTLTAPDGLSLAVTTEEPGTQVYTGHAISGPFAK (+3)	19	4043.04	4045.42	1	Bin A contig00013 (041751-042674)
Replicate1	ITALHVVEEIPSYVAQYLPEGQMAQNLTDIER (+3)	19	3626.83	3629.06	1	Bin A contig00013 (087995-088402)complement
Replicate1	DPNTPEWVQHIAFK (+3)	19	1680.83	1681.84	1	Bin A contig00016 (064341-064883)complement
Replicate1	SIGSQNPYNMIR (+2)	19	1378.67	1379.54	2	Bin A contig00020 (012824-013402), Bin C contig03016 (000425-000676)
Replicate1	ILGTEGTMGEMLGLDADWAK (+2)	19	2107	2108.39	1	Bin A contig00020 (026426-027442)
Replicate1	EGAAAAAEEAGITLR (+2)	19	1428.72	1429.53	1	Bin A contig00025 (024937-025956)
Replicate1	MQAAGVEVTLK (+2)	19	1145.61	1146.36	1	Bin A contig00030 (001204-002091)complement
Replicate1	EATGGGANYALDTTGLPPVIR (+2)	19	2072.05	2073.26	1	Bin A contig00030 (002152-003261)complement
Replicate1	FHSNDMFTPSR (+2)	19	1337.58	1338.45	1	Bin A contig00030 (016633-018204)complement
Replicate1	AIEILMPALSPTMEEGTLAK (+2)	19	2114.1	2115.51	1	Bin A contig00064 (031235-032653)
Replicate1	DLNANDIEAAMQIILGSAR (+3)	19	2014.02	2015.25	2	Bin A contig00214 (003535-003960)complement, Bin C contig02380 (000863-001288)complement
Replicate1	MKDLNANDIEAAMQIILGSAR (+3)	19	2273.15	2274.62	2	Bin A contig00214 (003535-003960)complement, Bin C contig02380 (000863-001288)complement
Replicate1	IFDLPFLFEDVEAVDR (+2)	19	1923.96	1925.14	1	Bin D contig00006 (109150-110151)complement
Replicate1	NPALAFDTAVPFGLNYR (+2)	19	1864.95	1866.08	1	Bin D contig00006 (131826-132899)complement
Replicate1	GNWSGLDVDVC[57]R (+2)	19	1376.61	1377.45	1	Bin D contig00014 (004116-005135)
Replicate1	DSSLGLNFAGVNYYDGQGFMVTK (+3)	19	2482.15	2483.71	1	Bin D contig00014 (004116-005135)
Replicate1	MSENNVPHISFK (+2)	19	1401.67	1402.57	1	Bin D contig00017 (045428-046597)
Replicate1	GDYQNATLWAGQWWQYQVK (+2)	19	2341.09	2342.52	1	Bin D contig00022 (002402-004702)complement
Replicate1	SSHGGAFVTPNSEYVMEAAQYAAPFSTDFVPLSEFNDK (+3)	19	4109.86	4112.4	1	Bin D contig00022 (002402-004702)complement
Replicate1	TVTHETVTAEELGGAVTHTSK (+3)	19	2167.08	2168.32	1	Bin D contig00029 (019621-021153)complement
Replicate1	HTGMFTYDPGFVATASC[57]R (+3)	19	2016.88	2018.2	1	Bin D contig00029 (077429-078727)complement
Replicate1	HTGMFTYDPGFVATASC[57]R (+2)	19	2016.88	2018.2	1	Bin D contig00029 (077429-078727)complement
Replicate1	LDLEEC[57]DTAYNTDK (+2)	19	1685.71	1686.72	1	Bin D contig00032 (023812-025140)
Replicate1	SVALDVTHIGAGK (+2)	19	1266.69	1267.43	1	Bin D contig00042 (003064-003642)complement
Replicate1	GGTVGVIGYGGGVIPR (+2)	19	1457.8	1458.66	2	Bin D contig00065 (028746-029990)complement, Bin D contig00080 (028804-030051)complement
Replicate1	PYADIVPLGASVQPLR (+2)	19	1694.94	1695.96	1	Bin D contig00105 (016781-017248)complement
Replicate1	AIAGTPTPAEVIAGK (+2)	19	1394.78	1395.6	1	Bin D contig00117 (020386-020898)
Replicate1	KGDVYNAVVVR (+2)	19	1218.67	1219.39	1	Bin D contig00131 (005035-005403)
Replicate1	FETVLGNFGFDAK (+2)	19	1443.7	1444.59	1	Bin D contig00144 (007121-008227)complement
Replicate1	HMGWVEAADLVVK (+2)	19	1453.74	1454.69	1	Bin D contig00149 (002133-003389)complement
Replicate1	GHEM[16]APFDAYHK (+2)	19	1417.61	1418.53	1	Bin D contig00149 (016162-018723)complement
Replicate1	VAAIYDTPNHPSWLVSMK (+2)	19	2028.01	2029.32	1	Bin D contig00204 (012307-013935)complement
Replicate1	IDLQVQVAGPNAQR (+2)	19	1507.81	1508.68	1	Bin C contig00485 (001007-002116)
Replicate1	IQMLPAGTEVEGASGAYAPLGAK (+2)	19	2230.13	2231.52	1	Bin C contig00485 (001007-002116)
Replicate1	SHNTDFAALVGSR (+2)	19	1373.67	1374.46	1	Bin C contig00648 (002971-003567)complement
Replicate1	GITITSAATTTFWER (+2)	19	1653.84	1654.82	2	Bin C contig00717 (001144-003261), Bin C contig00780 (000920-003037)
Replicate1	TGYVFANGEHEAPLVNDGK (+3)	19	2016.95	2018.14	1	Bin C contig00796 (001864-002733)complement
Replicate1	AGADQHYGFFYNVNVK (+2)	19	1828.85	1829.96	1	Bin C contig00998 (000717-002075)
Replicate1	AGDALTLDPHAQNEGPTSALAHQIMEPLVMR (+3)	19	3282.61	3284.68	1	Bin C contig01272 (000532-002112)
Replicate1	GLADSFQAAFEAAGGSVTINAAHEDGK (+3)	19	2633.24	2634.76	1	Bin C contig01720 (000832-001731)complement
Replicate1	ALDILAGGGDIDYVGATAVELIGSGESAGNYR (+3)	19	3123.54	3125.36	1	Bin C contig01720 (000832-001731)complement
Replicate1	DMEALAIGITESVQDDHISAR (+3)	19	2270.08	2271.46	1	Bin C contig04820 (000015-000785)
Replicate1	TTTTAGISAVLNAMHGGGEGVR (+3)	18	2099.04	2100.31	2	Bin E contig01395 (000003-000296)complement (Gly), Bin E contig01395 (000003-000296)complement (Trp)
Replicate1	EPAGVAIDSHGYNSPVLGADTYSGDTYK (+3)	18	2883.32	2885.01	1	Bin B contig00019 (074112-075245)complement
Replicate1	EHAPWAIADFGIK (+2)	18	1453.74	1454.63	1	Bin B contig00026 (069677-070282)complement
Replicate1	GGEWVDAPVAGGGGDAQAAVLR (+3)	18	2052	2053.19	1	Bin B contig00044 (047176-048432)
Replicate1	AHQLTVGEGATVK (+2)	18	1309.7	1310.46	1	Bin B contig00050 (043145-043639)
Replicate1	DMSVQNRPWHFGSDGSSPIDR (+3)	18	2387.07	2388.53	1	Bin B contig00053 (007898-008404)complement
Replicate1	AEDWQNATLWAGQWWQYQVK (+3)	18	2507.17	2508.7	1	Bin B contig00053 (018491-020788)
Replicate1	ILDVPFTMADATTLTEAGYVGEDVENIILK (+3)	18	3237.64	3239.64	3	Bin B contig00090 (029291-030559)complement, Bin A contig00013 (010107-011390)complement, Bin C contig00777 (000431-000979)
Replicate1	LFATANTVGLGDTTGLYHGVQQINQAQMDR (+3)	18	3218.58	3220.53	1	Bin B contig00096 (007693-008679)complement
Replicate1	ALQAVLPAPTDFPYTIR (+2)	18	1872.01	1873.16	1	Bin B contig00104 (018044-020182)
Replicate1	VQAETLGASISIYK (+2)	18	1478.8	1479.67	1	Bin B contig00110 (004240-004863)
Replicate1	TLEVEVQGPGSGR (+2)	18	1327.67	1328.43	3	Bin B contig00110 (014314-014706), Bin A contig00020 (019032-019424), Bin C contig02184 (000494-000883)
Replicate1	FTFVGVNYYDGQGFMVNK (+3)	18	2084.97	2086.32	1	Bin B contig00110 (023159-024178)
Replicate1	IVNTGEALVVTMPQDILFATGSSAVNPGLR (+3)	18	3069.62	3071.5	1	Bin B contig00160 (010656-011306)
Replicate1	HPVASNSTAAGM[16]SK (+2)	18	1372.64	1373.49	1	Bin B contig00163 (010406-010807)
Replicate1	LVHVSSLAAAEDAPSMYGR (+3)	18	1972.97	1974.2	1	Bin B contig00165 (017038-018018)complement
Replicate1	KLAEEIVGLTLLEAQELK (+3)	18	1996.15	1997.33	2	Bin B contig00167 (007153-007524), Bin A contig00214 (000639-001013)complement
Replicate1	STGPYSLVTQQPLGGK (+2)	18	1631.85	1632.81	3	Bin B contig00167 (007767-011903), Bin D contig00190 (007670-011746)complement, Bin C contig02076 (000391-001539)complement
Replicate1	IFGPIKDYEC[57]LC[57]GK (+2)	18	1698.81	1699.93	1	Bin B contig00167 (011955-016220)
Replicate1	DLSMALYQHPAAVADLAR (+2)	18	1940.98	1942.2	1	Bin B contig00177 (013355-014365)
Replicate1	LYGGTVTQFTQTFK (+2)	18	1589.81	1590.77	1	Bin B contig00194 (003829-005121)complement
Replicate1	HMMTDLTPEK (+2)	18	1201.55	1202.4	2	Bin B contig00198 (007920-009491), Bin A contig00023 (083874-085448)complement
Replicate1	NASAVM[16]AGDAPVTDLGVK (+2)	18	1730.85	1731.92	1	Bin B contig00218 (003414-005039)complement
Replicate1	LAESTAALIVSLAGDYEHIVAPATTDAK (+3)	18	2826.47	2828.13	1	Bin B contig00235 (002157-003086)complement
Replicate1	MVEDALGAEENAK (+2)	18	1375.63	1376.49	1	Bin B contig00260 (000612-001043)complement
Replicate1	GGLPLLAPMSEVAGR (+2)	18	1466.79	1467.73	2	Bin B contig00260 (007902-009020)complement, Bin C contig00991 (001048-002166)
Replicate1	GIQAAEISAILK (+2)	18	1212.71	1213.42	1	Bin B contig00270 (001636-003174)
Replicate1	YSPSQISAFILGK (+2)	18	1409.76	1410.61	1	Bin B contig00324 (000520-002436)
Replicate1	FGDYAIYEHC[57]LPFNVAR (+3)	18	2070.96	2072.27	1	Bin B contig00352 (000913-001863)
Replicate1	TRPGSAC[57]PDVPLGDDYLLPK (+3)	18	2170.07	2171.4	1	Bin B contig00352 (002000-003610)
Replicate1	TNDEAGDGTTTATVLAQSIVAEGMK (+3)	18	2479.17	2480.66	1	Bin A contig00001 (092697-094334)complement
Replicate1	GLEGFTGANSDQNAGIAIVR (+2)	18	1988.99	1990.13	1	Bin A contig00001 (092697-094334)complement
Replicate1	PVNDSDEVAQVGTISANGEPEIGR (+3)	18	2453.17	2454.56	1	Bin A contig00001 (092697-094334)complement
Replicate1	ITHAQSPQDYVSLGR (+2)	18	1670.84	1671.81	1	Bin A contig00001 (364457-365341)complement
Replicate1	MNIHEYQAK (+2)	18	1132.53	1133.28	2	Bin A contig00001 (424445-425638)complement, Bin C contig00367 (004796-005989)complement
Replicate1	VMQGGQPPAYTFTPAAVAGFEPPALDWAGMTQAER (+3)	18	3661.73	3664.08	1	Bin A contig00002 (030458-032083)
Replicate1	RGPAPENLPVPVAQFVDDSTIQLG (+2)	18	2519.3	2520.79	1	Bin A contig00005 (142632-143195)complement
Replicate1	YADLSDEALWFIGGILK (+2)	18	1909.98	1911.16	1	Bin A contig00008 (098331-099737)complement
Replicate1	IGVLVATTGGDEAFAK (+2)	18	1547.82	1548.74	1	Bin A contig00012 (108960-109835)complement
Replicate1	AVENGDYTELNGVPVIDGR (+2)	18	2016.98	2018.14	1	Bin A contig00004 (083284-085227)complement
Replicate1	GATGKPLTTDITR (+2)	18	1329.73	1330.49	1	Bin A contig00004 (098487-100244)
Replicate1	GNVPMVLLAGDTPMANPR (+2)	18	1851.93	1853.17	1	Bin A contig00013 (023439-025073)complement
Replicate1	LTAETILYWLNEAEIPASGFTK (+3)	18	2466.27	2467.77	1	Bin A contig00013 (023439-025073)complement
Replicate1	WKTDEAAIVAALEAAGADYISADAQSSSSK (+4)	18	3025.45	3027.21	1	Bin A contig00013 (035744-036757)
Replicate1	FADYAIYEHC[57]LPFNVAR (+2)	18	2084.98	2086.3	2	Bin A contig00016 (073250-074200)complement, Bin C contig00719 (000760-001710)
Replicate1	GGGGRPDMAQGGGK (+2)	18	1243.57	1244.34	1	Bin A contig00018 (011457-014108)complement
Replicate1	GEAGDNIGALLR (+2)	18	1184.61	1185.29	2	Bin A contig00020 (000018-000422), Bin A contig00214 (013138-013542)complement
Replicate1	NISAQLIDDVAGVTLASASSLEK (+3)	18	2301.21	2302.53	1	Bin A contig00020 (012291-012650)
Replicate1	IFATANTVGLGDTTGLYHGVQQINQAQMDR (+3)	18	3218.58	3220.53	1	Bin A contig00021 (024202-025188)
Replicate1	NPVGTGPFTFAEWR (+2)	18	1577.76	1578.72	1	Bin A contig00021 (079419-081005)complement
Replicate1	EMAAFAQFGSDLDASTQQLLAR (+3)	18	2369.13	2370.59	1	Bin A contig00030 (029512-031050)complement
Replicate1	GGGVPC[57]LVAVHNDATGK (+2)	18	1650.81	1651.81	1	Bin A contig00030 (043156-044217)
Replicate1	ALWDEVQDEFGLYGLPAGNTGTQAGGWFNK (+3)	18	3240.52	3242.46	1	Bin A contig00037 (026646-027734)complement
Replicate1	EHAPWALADFGIK (+2)	18	1453.74	1454.63	1	Bin A contig00037 (061385-061990)complement
Replicate1	AAHVTTLELVNNR (+2)	18	1436.77	1437.6	1	Bin A contig00048 (037679-040042)complement
Replicate1	LEDQSTATEILETGIK (+2)	18	1746.89	1747.89	1	Bin D contig00006 (101271-102647)
Replicate1	VQASDVLVAQFEQLGANPQK (+3)	18	2141.11	2142.37	1	Bin D contig00006 (109150-110151)complement
Replicate1	NIGIFAHVDAGK (+2)	18	1240.66	1241.4	1	Bin D contig00011 (121877-123955)complement
Replicate1	GSGLGLSDTWAANIVK (+2)	18	1587.83	1588.76	1	Bin D contig00014 (004116-005135)
Replicate1	AEDEVHGFAIYGQSVNLSIEPGK (+3)	18	2459.2	2460.65	1	Bin D contig00022 (002402-004702)complement
Replicate1	VIQSAPSKDDTPMFVYGVNHDK (+3)	18	2447.18	2448.71	1	Bin D contig00034 (067122-068120)complement
Replicate1	GETIPAHFIQGVTC[57]TSGSK (+2)	18	1988.96	1990.17	1	Bin D contig00065 (036677-036991)
Replicate1	AVLAAAGGTLNNVVK (+2)	18	1396.8	1397.62	1	Bin D contig00067 (008229-008600)
Replicate1	LVSNLEKPGGMITGTSDALPIEK (+3)	18	2369.25	2370.72	1	Bin D contig00067 (040285-041268)complement
Replicate1	KLNEMLER (+2)	18	1031.54	1032.22	1	Bin D contig00086 (000943-001563)
Replicate1	VNAGNNSIVTAFGDEIK (+2)	18	1747.87	1748.89	1	Bin D contig00086 (001582-002871)
Replicate1	C[57]IVAPGIDFR (+2)	18	1146.59	1147.32	1	Bin D contig00086 (001582-002871)
Replicate1	TAATEASGAVIQDVDVTAR (+3)	18	1873.94	1875	1	Bin D contig00111 (016910-017479)complement
Replicate1	ERPFYNDLVDFMTSGPVMVQVLEGENAISK (+3)	18	3384.64	3386.8	1	Bin D contig00126 (018489-018917)complement
Replicate1	AVC[57]EAVGVHNVLAK (+2)	18	1465.77	1466.67	1	Bin D contig00131 (008042-008548)
Replicate1	SMPQFNFSDDELDAIAEFLK (+3)	18	2316.06	2317.53	1	Bin D contig01578 (000002-000448)
Replicate1	FGHNEGDEPMFTNPVMYK (+3)	18	2111.91	2113.33	1	Bin C contig00367 (000248-002830)complement
Replicate1	SGIPHDHYEPSSGFGK (+2)	18	1713.77	1714.79	1	Bin C contig00579 (001538-002851)
Replicate1	DFQIVVPLYSR (+2)	18	1335.72	1336.53	1	Bin C contig00587 (002052-003404)complement
Replicate1	GAGGLFTVALK (+2)	18	1032.6	1033.22	1	Bin C contig00724 (002789-003259)complement
Replicate1	AHDLADFEVYHK (+2)	18	1443.68	1444.55	1	Bin C contig01065 (000024-001640)
Replicate1	VDQVDDDELLELVEMEIR (+2)	18	2159.03	2160.36	1	Bin C contig02573 (000002-001177)
Replicate1	C[57]GGEPKPDSQWQGENINR (+2)	18	2070.92	2072.15	1	Bin C contig02683 (000928-001275)complement
Replicate1	AFAVINLGLIQK (+2)	18	1285.78	1286.56	1	Bin C contig03355 (000137-000610)
Replicate1	SFSDNDLDISFDR (+2)	17	1529.66	1530.55	2	Bin E contig00562 (001099-004044) (Gly), Bin E contig00562 (001099-004044) (Trp)
Replicate1	VNGAVAAGIATSFSDYSAAVTR (+2)	17	2127.06	2128.3	2	Bin E contig00562 (001099-004044) (Gly), Bin E contig00562 (001099-004044) (Trp)
Replicate1	VAAIYTTPNETSWIVAVK (+3)	17	1962.05	1963.23	1	Bin B contig00026 (055342-057018)complement
Replicate1	TFLDEHGAVKVE (+2)	17	1343.67	1344.47	1	Bin B contig00053 (018491-020788)
Replicate1	AYHLTADYTWGWTQEESIK (+3)	17	2298.06	2299.45	1	Bin B contig00090 (013758-015101)
Replicate1	LNSTADTGHFYVTK (+2)	17	1552.75	1553.67	2	Bin B contig00099 (022199-022366)complement, Bin A contig00001 (164265-164432)complement
Replicate1	AAGTYAQFVGR (+2)	17	1139.57	1140.25	2	Bin B contig00110 (001378-002220), Bin A contig00020 (004192-005034)
Replicate1	NISVQLIDDVQGTTLASASSLEAALGVVGK (+3)	17	2955.58	2957.29	1	Bin B contig00110 (008193-008552)
Replicate1	NKPEDAPIGLIPVDAIYSPVK (+3)	17	2235.22	2236.56	2	Bin B contig00110 (014821-015837), Bin A contig00020 (019537-020553)
Replicate1	GLNAQWQDGGLIYSPPFR (+3)	17	2018	2019.22	1	Bin B contig00110 (023159-024178)
Replicate1	SSITLDHHADR (+2)	17	1250.6	1251.31	1	Bin B contig00110 (027066-027851)
Replicate1	VADSIHFLIPGGAGGGWDGTAR (+3)	17	2153.07	2154.34	1	Bin B contig00142 (010145-011131)complement
Replicate1	FSEEHGPC[57]ASAMGWR (+3)	17	1720.71	1721.84	1	Bin B contig00145 (000107-001204)complement
Replicate1	SVHSEHIEPVK (+2)	17	1260.65	1261.38	1	Bin B contig00150 (006768-008168)complement
Replicate1	FSGGTSGLSIGHASPEAAEGGAIGLVEQGDK (+3)	17	2898.4	2900.07	1	Bin B contig00150 (011108-012943)complement
Replicate1	AGEC[57]HVM[16]PYPNPADVEAM[16]R (+3)	17	2174.92	2176.37	2	Bin B contig00155 (008982-010574), Bin A contig00030 (016633-018204)complement
Replicate1	RDGLVPGVVYGGDAEPLAINIPFNK (+3)	17	2610.38	2611.94	1	Bin B contig00173 (002675-003310)complement
Replicate1	DLGMTMNPQAAHYTLMGIETLSLR (+3)	17	2662.29	2664.09	2	Bin B contig00194 (003829-005121)complement, Bin A contig00200 (003707-004993)complement
Replicate1	EVSGGGAVTLPGVGK (+2)	17	1326.71	1327.48	1	Bin B contig00211 (010428-010715)complement
Replicate1	ERNEMYWDNAGTIIDK (+3)	17	1953.89	1955.11	1	Bin B contig00218 (003414-005039)complement
Replicate1	TTTHTSTFPSPK (+2)	17	1303.64	1304.41	1	Bin B contig00218 (003414-005039)complement
Replicate1	TGTVGFIGGMDVPLIR (+2)	17	1631.87	1632.92	1	Bin B contig00243 (002849-003847)complement
Replicate1	VNKYPLSETAEGFNNDESK (+3)	17	2140.99	2142.24	1	Bin B contig00254 (004771-007266)complement
Replicate1	SFPSAVVFMHPEDAK (+2)	17	1660.79	1661.87	1	Bin B contig00254 (004771-007266)complement
Replicate1	DDTGSDVLFFVDNIFR (+2)	17	1858.87	1859.98	1	Bin B contig00270 (004087-005511)
Replicate1	KGETLVVAAATGPVGSMVGQYAK (+3)	17	2233.18	2234.57	1	Bin A contig00001 (311365-312387)
Replicate1	LLEVIEYDDQTNPAETIK (+2)	17	2090.04	2091.27	1	Bin A contig00001 (393446-394645)
Replicate1	AFYTAVATAFPSYGGR (+2)	17	1677.82	1678.84	1	Bin A contig00001 (393446-394645)
Replicate1	EDVQAAISSTKPSSTPAPAAQAPR (+3)	17	2379.2	2380.57	1	Bin A contig00001 (418967-420493)complement
Replicate1	EGQILFTYLHLAPDPDQTHDLLK (+3)	17	2663.36	2664.96	1	Bin A contig00002 (136855-137973)complement
Replicate1	ASGDLEAITEAAMFEGDVPVIIQPR (+3)	17	2628.31	2629.94	1	Bin A contig00002 (270273-271112)complement
Replicate1	LGLADGPQLMDAINAVIETYGK (+2)	17	2288.17	2289.6	1	Bin A contig00003 (085580-085921)
Replicate1	HGYELITLPVDHPGQEQK (+2)	17	2060.03	2061.25	1	Bin A contig00005 (011881-013164)complement
Replicate1	FSHVTNTDK (+2)	17	1047.5	1048.11	2	Bin A contig00005 (075118-076128), Bin D contig00006 (109150-110151)complement
Replicate1	NPATGEQIKK (+2)	17	1084.59	1085.21	2	Bin A contig00005 (132093-132380), Bin C contig02606 (000882-001169)
Replicate1	TVATLMAGGSDPVITK (+2)	17	1559.82	1560.81	1	Bin A contig00005 (150128-151114)complement
Replicate1	QVAVDLGNNIITVSEEDAK (+2)	17	2014.02	2015.18	1	Bin A contig00007 (096492-097550)complement
Replicate1	VGAEPIGM[16]PVPAVAEGLSK (+2)	17	1836.97	1838.13	1	Bin A contig00007 (096492-097550)complement
Replicate1	VGAEPIGMPVPAVAEGLSK (+3)	17	1820.97	1822.13	1	Bin A contig00007 (096492-097550)complement
Replicate1	IGEFQHAGPEATPTAIGAVLSGDAPGR (+3)	17	2618.31	2619.84	1	Bin A contig00009 (105618-106550)complement
Replicate1	GVYGSM[16]NWNWQLSDAGTQAFVK (+3)	17	2474.13	2475.68	1	Bin A contig00009 (127487-128836)
Replicate1	KFDALFEDDSIDPR (+2)	17	1666.78	1667.77	1	Bin A contig00004 (083284-085227)complement
Replicate1	AQAEADGVDLDDWQDTVIR (+3)	17	2115.97	2117.19	1	Bin A contig00004 (083284-085227)complement
Replicate1	ILTQDMLPETK (+2)	17	1287.67	1288.51	1	Bin A contig00004 (083284-085227)complement
Replicate1	PINNVEWALLC[57]DGVAK (+2)	17	1797.91	1799.03	1	Bin A contig00013 (015262-016371)complement
Replicate1	RDQMPELVEGSAPGGTLR (+3)	17	1911.95	1913.12	1	Bin A contig00013 (040296-041747)
Replicate1	LGQMGEVVDVKPGFAR (+2)	17	1701.89	1702.97	1	Bin A contig00016 (106504-107133)
Replicate1	TAGQILEGAHPER (+2)	17	1377.7	1378.49	1	Bin A contig00018 (002959-003423)complement
Replicate1	GGAYETVTFR (+2)	17	1099.53	1100.18	1	Bin A contig00018 (100781-101974)
Replicate1	MVVLATGGYGR (+2)	17	1122.59	1123.33	2	Bin A contig00020 (095403-097208)complement, Bin C contig01134 (000445-002253)
Replicate1	TLMGVVEGESDGDTFIPK (+2)	17	1893.9	1895.09	1	Bin A contig00030 (002152-003261)complement
Replicate1	IALC[57]FGQM[16]NEPPGAR (+2)	17	1675.78	1676.88	1	Bin A contig00030 (027134-028576)complement
Replicate1	FGGQDVIAGNIIVR (+2)	17	1457.8	1458.66	1	Bin A contig00048 (007184-007453)complement
Replicate1	MPTIAAMAYK (+2)	17	1095.55	1096.36	1	Bin A contig00048 (049801-051096)
Replicate1	GVDISDDAQDMAAEGPIATKPSVTAK (+3)	17	2586.25	2587.81	1	Bin A contig00064 (018951-021710)
Replicate1	AQGEILLNATTFR (+2)	17	1432.77	1433.61	1	Bin A contig00166 (012066-013424)
Replicate1	NLLIAFAGESQAR (+2)	17	1388.74	1389.56	1	Bin D contig00006 (081245-081823)
Replicate1	IIAAAQAEIEQEVNR (+2)	17	1653.87	1654.82	1	Bin D contig00006 (097728-098198)
Replicate1	AGMVLPVEEHIPMLK (+2)	17	1662.88	1664.04	1	Bin D contig00017 (045428-046597)
Replicate1	LVVEGPPNWTSFR (+2)	17	1500.77	1501.68	1	Bin D contig00017 (046600-047889)
Replicate1	GLSGPFGC[57]LNR (+2)	17	1176.57	1177.3	1	Bin D contig00017 (052271-053464)
Replicate1	TPHIQNMAVGGVSNSINLDSQSTLNMER (+3)	17	3012.44	3014.31	1	Bin D contig00039 (056797-058497)
Replicate1	KASAAM[16]NAANAAQSAADEC[57]AEK (+3)	17	2194.96	2196.3	1	Bin D contig00068 (037559-037843)
Replicate1	SHEAAQHGVGLVPEDR (+2)	17	1700.82	1701.79	1	Bin D contig00103 (002365-003126)complement
Replicate1	TTITETMAHDHR (+2)	17	1411.65	1412.53	1	Bin D contig00103 (030117-030554)complement
Replicate1	PEFVTDFLKPR (+2)	17	1347.72	1348.55	1	Bin D contig00131 (012241-013239)
Replicate1	AANLTPAGSWYIEAGQGMGK (+3)	17	2020.97	2022.24	1	Bin D contig00132 (023541-024347)
Replicate1	ISFEEYAASVAPYTLEK (+2)	17	1916.94	1918.1	1	Bin D contig00149 (016162-018723)complement
Replicate1	IYPVSAETAAQAHIDAAK (+2)	17	1854.95	1856.04	1	Bin D contig00373 (000700-002640)complement
Replicate1	IVNTIFDEIVEAMSR (+2)	17	1735.88	1736.98	1	Bin C contig00284 (005672-006106)complement
Replicate1	KAEAPAAAAADDLTAITGVGPAAAK (+3)	17	2250.19	2251.49	1	Bin C contig00503 (002022-002624)
Replicate1	EIAADDYFQGMFTTALDEGEILTEVR (+3)	17	2933.36	2935.17	1	Bin C contig00570 (001721-002509)complement
Replicate1	FTFVGVNYYDGQGFMVPK (+3)	17	2067.98	2069.34	1	Bin C contig00783 (000172-001140)
Replicate1	FLNTGPLKPENEQLIDITGSEMK (+2)	17	2573.3	2574.9	1	Bin C contig00796 (001239-001844)complement
Replicate1	GPAIAEWYEEGVLADISDVAK (+3)	17	2232.1	2233.43	1	Bin C contig01182 (001247-002320)complement
Replicate1	ESLADGSYHAFTGPLNK (+2)	17	1805.86	1806.93	1	Bin C contig01199 (000508-001587)complement
Replicate1	ETLGLTGTHVGC[57]DTSQC[57]GAC[57]VVHVDGVAVK (+3)	17	3126.45	3128.38	1	Bin C contig01596 (000893-001378)
Replicate1	MPGMGGQALGK (+2)	17	1045.5	1046.26	1	Bin C contig01939 (000050-001027)complement
Replicate1	GMYAAMLAAEAAK (+2)	17	1296.62	1297.54	1	Bin C contig02149 (000289-001515)complement
Replicate1	TIVHTNDAEHVK (+2)	16	1362.69	1363.48	3	Bin E contig00512 (001052-001354) (Gly), Bin E contig00512 (001052-001354) (Std), Bin E contig00512 (001052-001354) (Trp)
Replicate1	TLIVTATVAAAAQNVAHQVK (+2)	16	2005.13	2006.31	2	Bin E contig00815 (000239-002986) (Gly), Bin E contig00815 (000239-002986) (Trp)
Replicate1	GITINTSHVEYETANR (+2)	16	1803.88	1804.91	2	Bin E contig01395 (000003-000296)complement (Gly), Bin E contig01395 (000003-000296)complement (Trp)
Replicate1	SAGEPVHYQAPVEGAMAWVDGM[16]SMPIGAK (+3)	16	3001.38	3003.38	1	Bin B contig00019 (074112-075245)complement
Replicate1	GYVDPDFPGR (+2)	16	1121.51	1122.19	1	Bin B contig00044 (047176-048432)
Replicate1	RPYTEGLGLDAMGIEMTQR (+3)	16	2137.03	2138.42	1	Bin B contig00044 (054792-056177)complement
Replicate1	AKPPASTLSSDIVIK (+3)	16	1525.87	1526.77	1	Bin B contig00050 (043145-043639)
Replicate1	IC[57]YIGC[57]GVTTGIGAVINTAK (+3)	16	2067.05	2068.36	2	Bin B contig00072 (038446-039561), Bin A contig00002 (192750-193883)
Replicate1	VSEAAVVGFPHDIK (+2)	16	1467.77	1468.65	1	Bin B contig00090 (019119-021065)
Replicate1	VSDPIIFGHAVK (+2)	16	1281.71	1282.49	2	Bin B contig00091 (029522-031735)complement, Bin C contig00651 (000881-002872)
Replicate1	SNTPHELHEEFPEFAAK (+2)	16	1981.92	1983.1	1	Bin B contig00125 (014195-014434)
Replicate1	QVAMHIAAANPQSLNEASLDPAVVEK (+3)	16	2702.37	2704.02	1	Bin B contig00129 (022512-023387)
Replicate1	IFDLPFMFK (+2)	16	1156.6	1157.42	2	Bin B contig00135 (011477-012478), Bin A contig00005 (075118-076128)
Replicate1	LGLGDGPQLMDAINAVIQTYGQSER (+3)	16	2645.31	2646.93	1	Bin B contig00150 (020863-021204)complement
Replicate1	WDMLQEWSETK (+2)	16	1451.64	1452.59	1	Bin B contig00158 (017056-017598)
Replicate1	DKNPSITVLELPFLGVTSLEQER (+3)	16	2584.37	2585.9	1	Bin B contig00177 (013355-014365)
Replicate1	RAELEC[57]TWVK (+2)	16	1290.64	1291.45	1	Bin B contig00183 (010351-011061)complement
Replicate1	HWGDTLVNASPTGELDMR (+2)	16	1997.93	1999.16	1	Bin B contig00192 (003180-004646)complement
Replicate1	LTNPTVAALQNR (+2)	16	1296.71	1297.46	1	Bin B contig00194 (003829-005121)complement
Replicate1	IDSVSYAGLASSPYHAR (+2)	16	1792.87	1793.93	1	Bin B contig00194 (003829-005121)complement
Replicate1	EEC[57]ETDLFGEQAVLC[57]GGIVELIR (+3)	16	2636.25	2637.88	1	Bin B contig00213 (002687-003709)
Replicate1	ERNEMYWDNAGTIIDK (+2)	16	1953.89	1955.11	1	Bin B contig00218 (003414-005039)complement
Replicate1	TEIPAGQYPSLSQSHPAEATVFPR (+4)	16	2582.28	2583.81	1	Bin B contig00218 (003414-005039)complement
Replicate1	DHGHMLAC[57]GMDPK (+2)	16	1467.61	1468.65	2	Bin B contig00229 (011136-012125)complement, Bin A contig00064 (030228-031217)
Replicate1	EMQDEFAVASQNK (+2)	16	1495.66	1496.6	1	Bin B contig00246 (000949-002127)complement
Replicate1	LGGQQFIVIR (+2)	16	1129.66	1130.34	2	Bin B contig00256 (004576-005190)complement, Bin A contig00016 (106504-107133)
Replicate1	AHVLPC[57]NLSDGEAVDALPK (+3)	16	2004.99	2006.21	1	Bin B contig00256 (009808-010545)
Replicate1	AQLSTMKPGAVLVDVAIDQGGC[57]FETSK (+3)	16	2821.4	2823.17	1	Bin B contig00260 (007902-009020)complement
Replicate1	GVLM[16]GGVPGVGPAK (+2)	16	1253.68	1254.49	1	Bin B contig00260 (007902-009020)complement
Replicate1	LAPQVGSWTLQK (+2)	16	1326.73	1327.53	2	Bin B contig00260 (007902-009020)complement, Bin A contig00002 (136855-137973)complement
Replicate1	GGLDIVSGGTDTHLMLVDLRPK (+3)	16	2293.21	2294.63	1	Bin B contig00316 (002312-003604)
Replicate1	LMEMGGRPVTLLDGDIVR (+3)	16	1971.03	1972.33	2	Bin B contig00501 (003492-004250)complement, Bin A contig00001 (061790-063511)
Replicate1	AMGAEIITDIITDLDLSK (+2)	16	1918	1919.2	1	Bin A contig00001 (059165-060151)
Replicate1	IEGLWENAPTQAIDLTDVR (+3)	16	2140.08	2141.34	1	Bin A contig00001 (245892-247361)
Replicate1	TGLATGAVAGGLLGAAIPGNR (+2)	16	1836.02	1837.09	1	Bin A contig00001 (316577-317212)complement
Replicate1	FYAHEMTEDGTVFTNAPVAGAELPTSR (+3)	16	2910.35	2912.15	1	Bin A contig00001 (319045-320034)
Replicate1	LYGAEPANFLDVGGGATK (+2)	16	1778.88	1779.94	2	Bin A contig00001 (424445-425638)complement, Bin C contig00367 (004796-005989)complement
Replicate1	KGVNVPDTVLPLAALSEK (+2)	16	1850.05	1851.15	1	Bin A contig00002 (141219-142667)complement
Replicate1	VSGSAAAAAIESLGGTPVQMPAGEIYNSLQTGLIDGVVTGASAIGDFK (+4)	16	4590.32	4593.08	1	Bin A contig00003 (125120-126100)
Replicate1	LENYTPAWPLPK (+2)	16	1427.74	1428.63	1	Bin A contig00005 (047392-048546)complement
Replicate1	EQGLPLVNIAQPFK (+2)	16	1552.86	1553.8	1	Bin A contig00005 (150128-151114)complement
Replicate1	FAGWGENQFGAAGFR (+2)	16	1613.74	1614.72	1	Bin A contig00005 (190720-191547)
Replicate1	RDGNVPGIVYGGGTDPLAIEVPFNVMLK (+3)	16	2927.52	2929.35	1	Bin A contig00007 (004330-004983)
Replicate1	IVNTIFEEVIEAMAR (+2)	16	1733.9	1735.01	1	Bin A contig00007 (011148-011429)complement
Replicate1	LIATNHDR (+2)	16	938.493	939.027	1	Bin A contig00007 (023529-023861)complement
Replicate1	VGYINAHGTSTPVGDVGEVQAVR (+3)	16	2325.17	2326.52	1	Bin A contig00007 (028894-030123)
Replicate1	IASGEYHPFTGPINK (+2)	16	1629.82	1630.8	1	Bin A contig00007 (070574-071662)
Replicate1	AQELAVEHINGM[16]GDGGMLNTFSSK (+3)	16	2521.16	2522.76	1	Bin A contig00009 (127487-128836)
Replicate1	ISGEALMGDQGYGLHPPTVQR (+3)	16	2225.09	2226.47	1	Bin A contig00012 (050280-051029)
Replicate1	NYQFSFAEPNLFGR (+2)	16	1688.79	1689.82	1	Bin A contig00012 (056330-058675)
Replicate1	VNMIDLWMETPATVAEIK (+2)	16	2060.03	2061.42	1	Bin A contig00004 (098487-100244)
Replicate1	NVFVYNYSWWADYR (+2)	16	1881.85	1883.02	1	Bin A contig00013 (015262-016371)complement
Replicate1	STGAGFVQLR (+2)	16	1034.55	1035.15	1	Bin A contig00013 (023439-025073)complement
Replicate1	EHLPC[57]PAFLDNDANLVAK (+3)	16	2022.98	2024.23	1	Bin A contig00013 (034370-035587)complement
Replicate1	VFQDSFLIADIK (+2)	16	1394.74	1395.6	1	Bin A contig00016 (065096-066712)complement
Replicate1	TEMSHIFR (+2)	16	1019.49	1020.16	1	Bin A contig00016 (065096-066712)complement
Replicate1	EGAIVVIDTADAEGK (+2)	16	1486.75	1487.61	1	Bin A contig00020 (001686-002303)
Replicate1	HIPVNVTEEMIGQK (+2)	16	1593.82	1594.83	1	Bin A contig00020 (005038-005316)
Replicate1	NAIMAGGNYGEIFEK (+2)	16	1612.76	1613.79	1	Bin A contig00020 (026426-027442)
Replicate1	AVYELEHYGVPFSR (+2)	16	1665.82	1666.83	2	Bin A contig00020 (095403-097208)complement, Bin C contig01134 (000445-002253)
Replicate1	VVAMQAAGVEPR (+2)	16	1226.64	1227.43	1	Bin A contig00021 (083340-084545)
Replicate1	KAQPAWEATDPAK (+2)	16	1411.71	1412.55	1	Bin A contig00030 (003279-004757)complement
Replicate1	TPITGGLM[16]IAR (+2)	16	1144.63	1145.37	1	Bin A contig00030 (003279-004757)complement
Replicate1	TIAMDATEGLVR (+2)	16	1275.65	1276.46	1	Bin A contig00030 (027134-028576)complement
Replicate1	GQAVSDSGKPISVPVGTATLGR (+2)	16	2096.12	2097.33	1	Bin A contig00030 (027134-028576)complement
Replicate1	TYNDAAGDDESKK (+2)	16	1412.61	1413.4	1	Bin A contig00030 (029512-031050)complement
Replicate1	EEC[57]ETDLFGEQAVLC[57]GGLVELIR (+3)	16	2636.25	2637.88	2	Bin A contig00030 (043156-044217), Bin C contig01123 (001087-002109)
Replicate1	AFFDFVQQNPQMR (+2)	16	1626.76	1627.82	1	Bin A contig00048 (014031-015356)complement
Replicate1	APVEIFHEALDNIKPSVEVR (+4)	16	2262.2	2263.55	1	Bin A contig00267 (007600-008070)
Replicate1	AHGYSLAELSGVK (+2)	16	1330.69	1331.47	1	Bin A contig00282 (006551-006895)
Replicate1	MPSAVGYQPTLAAEMGVLQER (+3)	16	2247.1	2248.58	1	Bin D contig00006 (101271-102647)
Replicate1	ALSGEESVAC[57]TYVEVEDQPTR (+3)	16	2339.06	2340.45	1	Bin D contig00006 (135732-136664)
Replicate1	FAIVTPEAPLR (+2)	16	1212.69	1213.43	1	Bin D contig00011 (121877-123955)complement
Replicate1	GGGIPDLIAIHQDASGK (+2)	16	1647.86	1648.81	1	Bin D contig00015 (049305-050321)complement
Replicate1	AWLALNMMNEANTGFR (+2)	16	1837.86	1839.1	1	Bin D contig00017 (043516-044652)
Replicate1	EGVITVEEGSALDNSLDVVEGMQFDR (+3)	16	2808.31	2810.01	1	Bin D contig00022 (082535-084196)complement
Replicate1	FGNKPMTGEQVQWAMDR (+3)	16	1993.91	1995.24	1	Bin D contig00032 (023812-025140)
Replicate1	SVTIIGHTDSM[16]GSEAYNQGLSER (+3)	16	2467.13	2468.6	1	Bin D contig00047 (034510-035271)complement
Replicate1	LSIGIEHIDDIIADLQQALDASR (+3)	16	2505.31	2506.76	1	Bin D contig00056 (000830-002104)complement
Replicate1	NQADNMIHAIR (+2)	16	1281.62	1282.43	1	Bin D contig00056 (020476-022428)complement
Replicate1	LDQTVVDLGFSQYTAQK (+2)	16	1911.96	1913.09	1	Bin D contig00069 (026334-028064)complement
Replicate1	SSFLAGGGNIVK (+2)	16	1148.62	1149.3	1	Bin D contig00069 (039833-041044)complement
Replicate1	EGGSDVFVHFR (+2)	16	1248.59	1249.33	1	Bin D contig00074 (023878-024087)
Replicate1	IGAQIPGVDMHEASMASMR (+3)	16	1999.93	2001.31	1	Bin D contig00080 (007929-008459)complement
Replicate1	GNENPSSQFDLLNIEQIVPR (+3)	16	2269.13	2270.45	1	Bin D contig00103 (006120-007475)complement
Replicate1	VPDQPDVPVENDTIIDLTEHPGPDR (+3)	16	2767.33	2768.94	1	Bin D contig00119 (002600-002848)complement
Replicate1	QAVAVANQMVNK (+2)	16	1271.67	1272.47	1	Bin D contig00144 (007121-008227)complement
Replicate1	RPDLTDMVIFR (+2)	16	1361.71	1362.6	1	Bin D contig00149 (002133-003389)complement
Replicate1	VNPGSLILSAEMMLR (+2)	16	1629.86	1630.97	1	Bin D contig00149 (002133-003389)complement
Replicate1	MNTFWVMC[57]NNNMQAAANLNEESYPGWR (+3)	16	3247.37	3249.56	1	Bin D contig00149 (016162-018723)complement
Replicate1	SDFFWADQTK (+2)	16	1243.55	1244.31	1	Bin D contig00204 (012307-013935)complement
Replicate1	MATYIQMDAPIPPEMSLALMK (+3)	16	2350.14	2351.87	1	Bin D contig00204 (012307-013935)complement
Replicate1	VNTFYTAPTAIR (+2)	16	1352.71	1353.52	1	Bin D contig00373 (000700-002640)complement
Replicate1	GFGVNC[57]YIEAC[57]GIAPSNLVGQLGAR (+3)	16	2622.27	2623.9	1	Bin C contig00570 (002524-003822)complement
Replicate1	NFGIIAHIDAGK (+2)	16	1254.67	1255.42	1	Bin C contig00717 (001144-003261)
Replicate1	APVEVFHEALDLIKPSVEVR (+3)	16	2247.23	2248.58	1	Bin C contig00780 (000428-000898)
Replicate1	QAEADGVDLDDWQDQIIR (+2)	16	2085.96	2087.16	1	Bin C contig00796 (001048-001242)complement
Replicate1	VFGADDDAHPAVNYLHNQAGK (+3)	16	2238.05	2239.36	1	Bin C contig01175 (000804-001811)
Replicate1	AVSAYVHQLGGGE (+2)	16	1286.63	1287.38	1	Bin C contig01674 (000047-000397)
Replicate1	ISGEALMGDQGYGLHPPTIAR (+3)	16	2182.08	2183.44	1	Bin C contig02691 (000540-001274)
Replicate1	VAAQYAEHAR (+2)	16	1114.55	1115.2	1	Bin C contig04071 (000051-000614)
Replicate1	VYTQAHMDVVAESVQR (+2)	16	1831.89	1833.03	1	Bin C contig04820 (000015-000785)
Replicate1	YC[57]VQLSQIQAQISALEEQLQQIR (+3)	15	2745.41	2747.06	1	CNTM:cont_sp|P13645|K1CJ_HUMAN
Replicate1	GEAGDNAGLLLR (+2)	15	1184.61	1185.29	3	Bin E contig00554 (003167-004066)complement (Gly), Bin E contig00554 (003167-004030)complement (Std), Bin E contig00554 (003167-004066)complement (Trp)
Replicate1	ELDKPFLMPVEDVFSIK (+3)	15	2006.04	2007.35	3	Bin E contig00554 (003167-004066)complement (Gly), Bin E contig00554 (003167-004030)complement (Std), Bin E contig00554 (003167-004066)complement (Trp)
Replicate1	YILVSHAPDSDSWWNTIK (+2)	15	2131.04	2132.33	1	Bin B contig00019 (020145-021095)complement
Replicate1	EPAGVAIDSHGYNSPVLGADTYSGDTYKK (+3)	15	3011.41	3013.18	1	Bin B contig00019 (074112-075245)complement
Replicate1	NEEQVYAFVEYAFR (+2)	15	1763.82	1764.89	1	Bin B contig00019 (074112-075245)complement
Replicate1	KVWGQVTDWC[57]VER (+3)	15	1661.8	1662.84	1	Bin B contig00019 (074112-075245)complement
Replicate1	NLEPHWK (+2)	15	922.466	923.026	1	Bin B contig00026 (055342-057018)complement
Replicate1	MLQMDHLLDR (+2)	15	1270.62	1271.51	1	Bin B contig00044 (050321-051439)
Replicate1	GQVTAHIEVGGK (+2)	15	1194.64	1195.33	1	Bin B contig00050 (031767-033161)complement
Replicate1	WGVDDDPEGAFDVLQGWMEAQPSGIEGR (+3)	15	3060.36	3062.24	1	Bin B contig00053 (009351-009803)
Replicate1	YVGGIESGRPPFEAGC[57]SQADTDYLHIINWK (+4)	15	3379.59	3381.65	1	Bin B contig00053 (018491-020788)
Replicate1	TWEKPHQDNMTGTELAYAPAGSLR (+3)	15	2672.27	2673.91	1	Bin B contig00090 (028733-029107)complement
Replicate1	GITNLHVPSDVIIDASMPAVIR (+3)	15	2317.25	2318.69	2	Bin B contig00091 (029522-031735)complement, Bin C contig00651 (000881-002872)
Replicate1	AAFYTDGSNRPGVATATQLQGK (+3)	15	2252.12	2253.43	1	Bin B contig00104 (005221-006822)complement
Replicate1	LAEHLGAFVGQMTDEPIK (+3)	15	1954.98	1956.22	1	Bin B contig00104 (026547-028139)complement
Replicate1	NKPEDAPIGLIPVDAIYSPVKK (+3)	15	2363.31	2364.73	2	Bin B contig00110 (014821-015837), Bin A contig00020 (019537-020553)
Replicate1	AMFANMAGSLIEHEQIK (+2)	15	1888.92	1890.19	2	Bin B contig00110 (016074-016496), Bin A contig00020 (020749-021177)
Replicate1	WTLNALISAEELGITSANIGELSAAPGDNPEINR (+3)	15	3535.78	3537.84	1	Bin B contig00110 (023159-024178)
Replicate1	LNHVAIAVPDLEAASAQYR (+2)	15	2037.06	2038.26	1	Bin B contig00114 (011086-011490)complement
Replicate1	QFSANKPLELPGDAAGLK (+2)	15	1854.98	1856.08	1	Bin B contig00135 (011477-012478)
Replicate1	SGVVYSPGHIENTVAR (+2)	15	1684.85	1685.84	1	Bin B contig00136 (007301-009652)
Replicate1	VDDALNATR (+2)	15	973.483	974.027	3	Bin B contig00141 (022378-022869)complement, Bin A contig00001 (092697-094334)complement, Bin C contig00934 (000052-000663)
Replicate1	GYGFIQPDDGGADIFVHISAVER (+3)	15	2462.19	2463.66	1	Bin B contig00143 (006008-006214)complement
Replicate1	IRIPLNEDR (+2)	15	1124.63	1125.28	1	Bin B contig00145 (000107-001204)complement
Replicate1	FSEEHGPC[57]ASAMGWR (+2)	15	1720.71	1721.84	1	Bin B contig00145 (000107-001204)complement
Replicate1	GINYSITSAC[57]STSLHC[57]IGNASEQIMMGK (+3)	15	3029.37	3031.36	1	Bin B contig00163 (003701-004930)complement
Replicate1	MC[57]PIETPEGPNIGLINSLATFAR (+3)	15	2500.25	2501.85	1	Bin B contig00167 (007767-011903)
Replicate1	SFISAASFQETTR (+2)	15	1443.7	1444.54	3	Bin B contig00167 (011955-016220), Bin A contig00267 (000002-000718), Bin D contig00190 (003376-007596)complement
Replicate1	DLSMALYQHPAAVADLAR (+3)	15	1940.98	1942.2	1	Bin B contig00177 (013355-014365)
Replicate1	AGATFISPFIGR (+2)	15	1235.67	1236.42	3	Bin B contig00181 (002552-003205), Bin A contig00007 (043243-043896), Bin C contig00552 (001083-001736)
Replicate1	MAALQSGQVHMVNSVEPK (+2)	15	1924.95	1926.22	1	Bin B contig00192 (003180-004646)complement
Replicate1	NEMYWDNAGTIIDK (+2)	15	1668.75	1669.81	1	Bin B contig00218 (003414-005039)complement
Replicate1	TLNAFTNPATNSYK (+2)	15	1540.75	1541.66	1	Bin B contig00241 (007814-009220)complement
Replicate1	GVVFMPWFDEGQLTNK (+2)	15	1866.9	1868.12	1	Bin B contig00254 (004771-007266)complement
Replicate1	GVLMGGVPGVGPAK (+2)	15	1237.69	1238.5	1	Bin B contig00260 (007902-009020)complement
Replicate1	LYC[57]VYVAIGQK (+2)	15	1312.68	1313.53	1	Bin B contig00270 (001636-003174)
Replicate1	FLSQPFDVAK (+2)	15	1150.6	1151.31	3	Bin B contig00270 (004087-005511), Bin A contig00030 (027134-028576)complement, Bin C contig01538 (000569-000922)
Replicate1	RLESMGETDIPSK (+2)	15	1461.71	1462.62	2	Bin B contig00387 (004858-005331)complement, Bin A contig00055 (031885-032358)complement
Replicate1	ASNLVLGPLIAR (+2)	15	1222.74	1223.46	1	Bin A contig00001 (019209-020474)complement
Replicate1	PVNDSDEVAQVGTISANGEPEIGR (+2)	15	2453.17	2454.56	1	Bin A contig00001 (092697-094334)complement
Replicate1	TGHENSPNFHDAVIK (+2)	15	1664.79	1665.76	1	Bin A contig00001 (103400-106516)
Replicate1	FDNYWGDPAALSTATFK (+2)	15	1902.88	1904.04	1	Bin A contig00001 (245892-247361)
Replicate1	HFGNEPSAAAELIR (+2)	15	1510.75	1511.64	1	Bin A contig00001 (347540-349510)
Replicate1	TFHQIWASSGSPVEQGEDGIQGR (+3)	15	2485.16	2486.61	1	Bin A contig00002 (043965-044774)complement
Replicate1	SGVTAIAYETVTDAQGR (+3)	15	1737.85	1738.85	1	Bin A contig00002 (136855-137973)complement
Replicate1	ALSIDVVSPAVVIR (+2)	15	1437.86	1438.71	1	Bin A contig00002 (136855-137973)complement
Replicate1	GLYAAMLAAEAAK (+2)	15	1278.66	1279.5	1	Bin A contig00005 (011881-013164)complement
Replicate1	GIAANLLMER (+2)	15	1086.59	1087.29	1	Bin A contig00005 (075118-076128)
Replicate1	AYFADVNANGGVHGR (+2)	15	1546.73	1547.63	1	Bin A contig00005 (086576-087739)complement
Replicate1	LLAEGNTGPEAHAYSRPPQVEGEATNR (+3)	15	2863.38	2865.03	1	Bin A contig00005 (154279-155736)complement
Replicate1	IADENPHLYQR (+2)	15	1354.66	1355.46	4	Bin A contig00007 (011148-011429)complement, Bin A contig02150 (000437-000721)complement, Bin C contig00284 (005672-006106)complement, Bin C contig02017 (000897-001178)complement
Replicate1	RVEIVC[57]YR (+2)	15	1093.57	1094.26	1	Bin A contig00007 (023858-024445)complement
Replicate1	TLMEQC[57]GEDMANIDTYGAH (+2)	15	2154.87	2156.3	1	Bin A contig00007 (096492-097550)complement
Replicate1	TLNAFTNPSTNSYK (+2)	15	1556.75	1557.66	1	Bin A contig00008 (098331-099737)complement
Replicate1	EEFTHGYTYSGHPVAAAVALENIR (+3)	15	2631.27	2632.84	1	Bin A contig00009 (005291-006688)complement
Replicate1	FEEETGLDLVYDVFDSNEVLETK (+3)	15	2690.25	2691.85	1	Bin A contig00009 (007606-008691)
Replicate1	DMINSLTQAVQFGLR (+2)	15	1691.87	1692.93	2	Bin A contig00009 (127487-128836), Bin D contig00103 (006120-007475)complement
Replicate1	LSPTVSVLDVR (+2)	15	1184.68	1185.37	1	Bin A contig00004 (083284-085227)complement
Replicate1	KFDALFEDDSIDPR (+3)	15	1666.78	1667.77	1	Bin A contig00004 (083284-085227)complement
Replicate1	ISELSAEAEPEYTTLPIGEWAGIADGQPR (+3)	15	3099.5	3101.33	1	Bin A contig00004 (098487-100244)
Replicate1	YVLLDPPAPPEWGM[16]DK (+2)	15	1842.89	1844.09	1	Bin A contig00004 (098487-100244)
Replicate1	AYAEPYMEMNPDVSITWDESSPEAVAK (+3)	15	3029.33	3031.28	1	Bin A contig00013 (015262-016371)complement
Replicate1	GETC[57]IIELDDGEIIDAKPVNVSEVGQR (+3)	15	2955.45	2957.2	1	Bin A contig00013 (016474-017574)complement
Replicate1	LAHNLGITTVYVTHDQTEALTMSDR (+3)	15	2785.37	2787.07	2	Bin A contig00013 (016474-017574)complement, Bin C contig02259 (000329-001309)
Replicate1	GNVPMVLLAGDTPMANPR (+3)	15	1851.93	1853.17	1	Bin A contig00013 (023439-025073)complement
Replicate1	FLC[57]LLAAPEGVAR (+2)	15	1415.76	1416.66	2	Bin A contig00013 (063166-063798)complement, Bin C contig03003 (000316-000945)
Replicate1	TYYGHAADKK (+2)	15	1152.56	1153.24	2	Bin A contig00020 (005038-005316), Bin C contig00439 (004296-004574)complement
Replicate1	GMVNSIPHLVEIVEER (+3)	15	1820.95	1822.09	1	Bin A contig00020 (013408-013596)
Replicate1	NIAAGVAHVNSSFNNTK (+2)	15	1742.87	1743.87	1	Bin A contig00020 (019032-019424)
Replicate1	IFTNLYGMHDR (+2)	15	1365.65	1366.54	2	Bin A contig00023 (050002-051303)complement, Bin C contig00286 (002561-003853)
Replicate1	EMATEGVTIIGYDSGK (+2)	15	1669.79	1670.84	1	Bin A contig00025 (016882-017829)
Replicate1	ATLNDAITALKEDGTVNTLIEK (+3)	15	2329.24	2330.59	1	Bin A contig00028 (051117-051848)complement
Replicate1	ELGATHVINAGAENVVEQIK (+3)	15	2091.1	2092.31	1	Bin A contig00030 (002152-003261)complement
Replicate1	APADGAVLASVGR (+2)	15	1182.64	1183.31	1	Bin A contig00030 (003279-004757)complement
Replicate1	AHHLPVGNPATEEC[57]ALGPLIAESEAK (+3)	15	2710.34	2711.97	1	Bin A contig00030 (003279-004757)complement
Replicate1	GM[16]MPWISAGK (+2)	15	1092.51	1093.32	2	Bin A contig00030 (043156-044217), Bin C contig01123 (001087-002109)
Replicate1	LIWKPTTTTEMDLESMQK (+3)	15	2151.06	2152.49	1	Bin A contig00043 (015743-016483)
Replicate1	AATDMGIADFSDIAANR (+2)	15	1737.8	1738.87	1	Bin A contig00043 (021051-021971)complement
Replicate1	DGAAENDDQVVLDFLGK (+2)	15	1804.85	1805.89	1	Bin A contig00048 (014031-015356)complement
Replicate1	DITHIDMPLSPSR (+2)	15	1480.73	1481.67	1	Bin A contig00048 (037679-040042)complement
Replicate1	FVQLMGATPLNLPANEGVTAIQR (+3)	15	2439.29	2440.82	1	Bin A contig00058 (045934-047079)complement
Replicate1	VGGATYQVPVEVRPER (+3)	15	1755.93	1756.96	3	Bin A contig00267 (007600-008070), Bin C contig00717 (000652-001122), Bin C contig00780 (000428-000898)
Replicate1	GINSVMDSGPLAGFPVIDFK (+2)	15	2063.04	2064.36	2	Bin A contig00267 (008095-010218), Bin C contig00717 (001144-003261)
Replicate1	SAIAIDAIINQK (+2)	15	1255.71	1256.45	1	Bin D contig00006 (098761-100302)
Replicate1	LGVTVQVLPGAEIYPALER (+3)	15	2024.13	2025.35	1	Bin D contig00006 (131826-132899)complement
Replicate1	GGLIHTDAGSVHSGTLAQAIEK (+3)	15	2161.11	2162.36	1	Bin D contig00011 (001860-003710)complement
Replicate1	RGNQFNTIEGEELER (+2)	15	1790.85	1791.87	1	Bin D contig00011 (020593-021627)complement
Replicate1	TINEALNYIGATPVGMPVPAVPQALSK (+2)	15	2750.47	2752.19	1	Bin D contig00011 (020593-021627)complement
Replicate1	C[57]DALTSDQSQLYALR (+2)	15	1739.81	1740.86	1	Bin D contig00014 (004116-005135)
Replicate1	GFVQC[57]GVSIGLPGFSNADEK (+2)	15	2080.99	2082.26	1	Bin D contig00014 (004116-005135)
Replicate1	GGLQYAPPIR (+2)	15	1070.59	1071.23	1	Bin D contig00014 (004116-005135)
Replicate1	GHQYATLDPLR (+2)	15	1269.65	1270.39	1	Bin D contig00015 (035097-037958)
Replicate1	FLSNSGFRPAQELSLSC[57]VI (+2)	15	2124.07	2125.37	1	Bin D contig00017 (050518-051432)
Replicate1	SAMSVQSSLVM[16]HPIYAYGTEEQR (+3)	15	2599.2	2600.87	1	Bin D contig00017 (052271-053464)
Replicate1	KKAEDFATK (+2)	15	1036.56	1037.17	1	Bin D contig00022 (002402-004702)complement
Replicate1	EVC[57]HEVLANMK (+2)	15	1328.62	1329.52	1	Bin D contig00029 (077429-078727)complement
Replicate1	VVADKIPLITSGYGR (+3)	15	1587.9	1588.85	1	Bin D contig00032 (023812-025140)
Replicate1	AAGQQIIDHLK (+2)	15	1192.66	1193.35	1	Bin D contig00041 (040979-042742)complement
Replicate1	DIPAYHILGAC[57]NPVLADR (+3)	15	1994	1995.23	1	Bin D contig00056 (017924-018313)complement
Replicate1	NPQTGATIEIK (+2)	15	1170.62	1171.3	1	Bin D contig00057 (030610-030882)complement
Replicate1	ALDGMIAAITEALK (+2)	15	1415.77	1416.68	1	Bin D contig00057 (030610-030882)complement
Replicate1	KIPPEVLTSLSSIDAPSR (+3)	15	1909.05	1910.17	1	Bin D contig00057 (031229-033676)complement
Replicate1	FAIQVNEGPYQHQAADSAYQFTK (+3)	15	2612.23	2613.79	1	Bin D contig00065 (027154-027546)complement
Replicate1	FAGEKPDLVIGISTPSAQTLAASAR (+3)	15	2499.33	2500.8	1	Bin D contig00067 (040285-041268)complement
Replicate1	ASAAM[16]NAANAAQSAADEC[57]AEK (+3)	15	2066.86	2068.13	1	Bin D contig00068 (037559-037843)
Replicate1	VGILLPYTGTYAK (+2)	15	1394.78	1395.64	1	Bin D contig00069 (039833-041044)complement
Replicate1	VTFEVTQGQK (+2)	15	1135.59	1136.26	1	Bin D contig00074 (023878-024087)
Replicate1	VVGEAAEPLSVPFR (+2)	15	1469.79	1470.67	1	Bin D contig00075 (013196-013840)complement
Replicate1	ASQIAMYLK (+2)	15	1023.54	1024.23	1	Bin D contig00086 (001582-002871)
Replicate1	MADPTMDVTLIEANSNYYTC[57]YMSNEVLGGER (+3)	15	3543.53	3545.87	1	Bin D contig00086 (001582-002871)
Replicate1	KDQEATTLSGGEQQMLAVAR (+3)	15	2132.05	2133.34	1	Bin D contig00103 (002365-003126)complement
Replicate1	IFGGELGPYEV (+2)	15	1179.58	1180.31	1	Bin D contig00103 (006120-007475)complement
Replicate1	TNVPLHFVGEEDAK (+2)	15	1554.77	1555.69	1	Bin D contig00116 (002787-003425)complement
Replicate1	MGIPAHISVEEIR (+2)	15	1450.76	1451.69	1	Bin D contig00131 (003410-004102)
Replicate1	HAVIALTEIYGIGSTR (+2)	15	1699.93	1700.93	1	Bin D contig00131 (010775-011131)
Replicate1	LVNVQPLSELHAK (+2)	15	1446.82	1447.68	1	Bin D contig00131 (012241-013239)
Replicate1	GLADATLAEYK (+2)	15	1150.59	1151.27	1	Bin D contig00144 (007121-008227)complement
Replicate1	SGKFETVLGNFGFDAK (+3)	15	1715.85	1716.89	1	Bin D contig00144 (007121-008227)complement
Replicate1	SGKFETVLGNFGFDAK (+2)	15	1715.85	1716.89	1	Bin D contig00144 (007121-008227)complement
Replicate1	DSQGNVYENDEMADFGFYPQK (+2)	15	2453.01	2454.54	1	Bin D contig00149 (016162-018723)complement
Replicate1	TVSPTAQLEQTITK (+2)	15	1515.81	1516.69	1	Bin D contig00199 (009660-010217)
Replicate1	YMQGGQGFEVSAHK (+2)	15	1537.7	1538.68	1	Bin D contig00204 (009383-012202)complement
Replicate1	C[57]GPVSGTTHLGVGK (+2)	15	1368.68	1369.52	1	Bin D contig00204 (012307-013935)complement
Replicate1	TDAEAANLITSDVDDWDKPFVTGER (+3)	15	2764.28	2765.89	1	Bin D contig00209 (002681-003991)complement
Replicate1	VKPEWVAQAAELAK (+2)	15	1538.85	1539.77	1	Bin C contig00503 (002022-002624)
Replicate1	VTLQLPETHSLGQNWQDFANIVEEK (+3)	15	2895.44	2897.16	1	Bin C contig00524 (001436-002431)complement
Replicate1	ADDTATDLIDAFAR (+2)	15	1493.7	1494.56	1	Bin C contig00579 (000960-001526)
Replicate1	LAGELLDAVNSR (+2)	15	1256.67	1257.39	1	Bin C contig00780 (000428-000898)
Replicate1	ATFEDPSAHVLLPEIISK (+2)	15	1966.04	1967.22	1	Bin C contig00783 (000172-001140)
Replicate1	GFGSGAWGWGTAYEQK (+2)	15	1700.76	1701.79	1	Bin C contig00838 (002216-002725)complement
Replicate1	VVAAIEEFGWFVGDDAK (+2)	15	1851.9	1853.04	1	Bin C contig00998 (000717-002075)
Replicate1	AGADQHYGFFYNVNVK (+3)	15	1828.85	1829.96	1	Bin C contig00998 (000717-002075)
Replicate1	VPGEDFLC[57]VSTPGDGFLYSVDSFAMFNVDGDDK (+3)	15	3599.57	3601.85	1	Bin C contig01182 (001247-002320)complement
Replicate1	IC[57]QAAVGM[16]LAK (+2)	15	1176.6	1177.4	1	Bin C contig01272 (000532-002112)
Replicate1	IRIPINEDR (+2)	15	1124.63	1125.28	1	Bin C contig01890 (000618-001586)complement
Replicate1	MPGM[16]GGQALGK (+2)	15	1061.5	1062.26	1	Bin C contig01939 (000050-001027)complement
Replicate1	TTDVTGTVELPEGTEMVMPGDNLK (+3)	15	2533.19	2534.81	1	Bin C contig02573 (000002-001177)
Replicate1	EQSTDGVVLIEQLEAQR (+2)	15	1913.97	1915.06	1	Bin C contig02844 (000002-000334)
Replicate1	GQFAQVNYAATK (+2)	15	1296.65	1297.42	1	Bin C contig05381 (000046-000666)complement
Replicate1	MSGEC[57]APNVSVSVSTSHTTISGGGSR (+3)	14	2564.16	2565.72	1	CNTM:cont_sp|P04264|K2C1_HUMAN
Replicate1	SMDIETASYDLVQTNLSKR (+3)	14	2170.06	2171.38	2	Bin E contig00815 (000239-002986) (Gly), Bin E contig00815 (000239-002986) (Trp)
Replicate1	TTTTAGISAVLNAMHGGGEGVR (+2)	14	2099.04	2100.31	2	Bin E contig01395 (000003-000296)complement (Gly), Bin E contig01395 (000003-000296)complement (Trp)
Replicate1	TPVVAIAASGTNAISTVR (+2)	14	1726.96	1727.96	2	Bin E contig02311 (000003-000272)complement (Gly), Bin E contig02311 (000003-000272)complement (Trp)
Replicate1	FLSQPFFVAEQFTGTPGVYAK (+3)	14	2333.17	2334.62	1	Bin E contig00928 (000492-001883) (Trp)
Replicate1	LQEGLASWYAPQK (+2)	14	1489.76	1490.66	1	Bin B contig00019 (046777-048030)complement
Replicate1	FTAGVQADIPDHVIGSATLAAPGR (+3)	14	2363.22	2364.61	1	Bin B contig00026 (044839-045615)complement
Replicate1	IAAAVDAALAEER (+2)	14	1298.68	1299.43	1	Bin B contig00026 (053410-054687)complement
Replicate1	IIAWGTEGGMNNFSDIMTEEQIK (+2)	14	2583.2	2584.87	1	Bin B contig00026 (055342-057018)complement
Replicate1	AAGSITAAQFLQR (+2)	14	1332.71	1333.49	1	Bin B contig00033 (049668-051137)complement
Replicate1	ALVDLDM[16]DALGSDTM[16]IK (+2)	14	1838.86	1840.07	1	Bin B contig00044 (047176-048432)
Replicate1	KALVDLDMDALGSDTMIK (+2)	14	1934.97	1936.25	1	Bin B contig00044 (047176-048432)
Replicate1	GPNIQEWAEAGALADLSSVASAQNWDAVLPAAIQDIVK (+3)	14	3917.98	3920.3	1	Bin B contig00044 (047176-048432)
Replicate1	GPNIQEWAEAGALADLSSVASAQNWDAVLPAAIQDIVK (+4)	14	3917.98	3920.3	1	Bin B contig00044 (047176-048432)
Replicate1	KAHIDIDPSSINK (+2)	14	1436.76	1437.6	1	Bin B contig00050 (007447-009201)
Replicate1	AEGPYPTMVGSTAIVSAYAYGK (+2)	14	2232.08	2233.5	1	Bin B contig00051 (015203-016774)complement
Replicate1	IEPENSFSIELPPYSQDLSDAGK (+3)	14	2535.2	2536.7	1	Bin B contig00053 (018491-020788)
Replicate1	NLSELC[57]GGAQIYAK (+2)	14	1522.74	1523.68	1	Bin B contig00053 (050120-051325)complement
Replicate1	AAVAVAAGKPLEIMEVNLEGPR (+3)	14	2234.21	2235.6	1	Bin B contig00072 (038446-039561)
Replicate1	AGSTTVAAVTLHEIVR (+2)	14	1623.89	1624.84	1	Bin B contig00088 (023682-024800)complement
Replicate1	SNFSLATLPK (+2)	14	1076.59	1077.23	2	Bin B contig00088 (023682-024800)complement, Bin A contig00005 (175209-176327)complement
Replicate1	FGQPEVNLGVMAGMGGTQR (+2)	14	1947.93	1949.22	2	Bin B contig00088 (027426-028202)complement, Bin A contig00005 (180975-181751)complement
Replicate1	MGTAEVESALVAHPK (+2)	14	1538.78	1539.75	1	Bin B contig00090 (019119-021065)
Replicate1	FGIGMNTDHTLEEVGQQFSVTR (+3)	14	2465.16	2466.68	2	Bin B contig00095 (001227-003326)complement, Bin A contig00055 (033026-035050)complement
Replicate1	TEWHTVAIFNEGLVR (+3)	14	1770.91	1771.97	1	Bin B contig00107 (025592-026101)complement
Replicate1	SLGSANPYNMIR (+2)	14	1321.64	1322.49	1	Bin B contig00110 (008726-009292)
Replicate1	FTFVGVNYYDGQGFM[16]VNK (+2)	14	2100.96	2102.32	1	Bin B contig00110 (023159-024178)
Replicate1	KEAEEVAMHFLEK (+3)	14	1559.77	1560.77	1	Bin B contig00110 (027066-027851)
Replicate1	AQEIHGVADITSGQMR (+2)	14	1711.83	1712.88	1	Bin B contig00127 (014238-015524)complement
Replicate1	LNIPVIFVSGGPM[16]EAGK (+2)	14	1743.92	1745.04	2	Bin B contig00150 (011108-012943)complement, Bin A contig00001 (026254-028095)complement
Replicate1	YAANPDFFR (+2)	14	1099.51	1100.18	1	Bin B contig00155 (008982-010574)
Replicate1	M[16]AELIQEDFGK (+2)	14	1295.61	1296.44	1	Bin B contig00155 (008982-010574)
Replicate1	IIVDTYGGAAPHGGGAFSGK (+2)	14	1873.93	1875.05	3	Bin B contig00163 (015402-016568), Bin A contig00007 (018008-019174)complement, Bin C contig01164 (001412-002254)complement
Replicate1	TILKDEYGIEPAAGGAVMMAGPADAGAAAEEK (+3)	14	3103.48	3105.45	1	Bin B contig00167 (007153-007524)
Replicate1	LSALGPGGLTR (+2)	14	1040.6	1041.2	1	Bin B contig00167 (007767-011903)
Replicate1	YSVGQPFVYPK (+2)	14	1283.66	1284.46	1	Bin B contig00180 (000007-001095)
Replicate1	MEAIGGGVGM[16]GLR (+2)	14	1262.61	1263.48	1	Bin B contig00183 (010351-011061)complement
Replicate1	AFNDDVWDSFGEAAEEVFSDVR (+2)	14	2504.08	2505.56	1	Bin B contig00192 (008618-009706)complement
Replicate1	GVDAKPVLLGTPNTEAQFMVK (+3)	14	2214.17	2215.57	1	Bin B contig00212 (010968-011888)complement
Replicate1	LC[57]SYYYTINVSDNAPEFLK (+2)	14	2296.07	2297.51	1	Bin B contig00218 (003414-005039)complement
Replicate1	VHDYSSDDTC[57]PVLDF (+2)	14	1768.72	1769.81	1	Bin B contig00243 (002849-003847)complement
Replicate1	EAGDVVTFGQASDMIEYAPFPR (+3)	14	2399.11	2400.62	1	Bin B contig00245 (004796-005878)
Replicate1	DAIGAGTYHPFTGPLNK (+2)	14	1757.87	1758.93	1	Bin B contig00245 (004796-005878)
Replicate1	IGYIASFPIPEVIR (+2)	14	1573.89	1574.86	2	Bin B contig00245 (004796-005878), Bin C contig01199 (000508-001587)complement
Replicate1	FC[57]GTGC[57]SVLVGVK (+2)	14	1382.67	1383.58	1	Bin B contig00254 (004771-007266)complement
Replicate1	AHVLPC[57]NLSDGEAVDALPK (+2)	14	2004.99	2006.21	1	Bin B contig00256 (009808-010545)
Replicate1	DGGAEIVGLLK (+2)	14	1070.6	1071.22	2	Bin B contig00283 (007255-008217), Bin A contig00020 (103846-104808)
Replicate1	ASNLVLGPMLAR (+2)	14	1240.7	1241.5	1	Bin B contig00306 (001427-002692)
Replicate1	HLPFAVVDGGNGDAWVEASGQK (+3)	14	2253.08	2254.41	1	Bin B contig00324 (000520-002436)
Replicate1	TGPNLYGIIGR (+2)	14	1159.63	1160.32	1	Bin B contig00896 (000383-000871)complement
Replicate1	AARPNDGPSINDAC[57]PYSGDPVTDFLEMDGK (+3)	14	3208.41	3210.39	1	Bin B contig00944 (001643-002515)
Replicate1	NFNPALETFKPQGFDK (+2)	14	1851.92	1853.04	1	Bin B contig03973 (000019-000375)
Replicate1	AAVQEGVIVGGGVALVQGAK (+2)	14	1822.03	1823.1	1	Bin A contig00001 (092697-094334)complement
Replicate1	VVAAIM[16]AAAR (+2)	14	987.554	988.201	1	Bin A contig00001 (092697-094334)complement
Replicate1	EYGPGQHGQR (+2)	14	1127.51	1128.16	2	Bin A contig00001 (135361-135981)complement, Bin C contig02126 (000175-000795)complement
Replicate1	GPMSGNNVSHANNK (+2)	14	1425.64	1426.51	1	Bin A contig00001 (200830-201117)complement
Replicate1	FPDYDYYYHR (+2)	14	1437.6	1438.5	1	Bin A contig00001 (303657-304892)
Replicate1	VKDFTPYIQK (+2)	14	1237.67	1238.43	1	Bin A contig00001 (303657-304892)
Replicate1	TGLATGAVAGGLLGAAIPGNR (+3)	14	1836.02	1837.09	1	Bin A contig00001 (316577-317212)complement
Replicate1	VEQEAGTLHGVIVQFGGQTPLK (+3)	14	2307.22	2308.59	1	Bin A contig00001 (340071-343340)complement
Replicate1	EGNPELAAAMQEALDSMMEDGTYLAMAEK (+3)	14	3115.35	3117.46	1	Bin A contig00001 (388675-389451)complement
Replicate1	GGQTHLDLPVFNSVHEAK (+2)	14	1947.98	1949.13	1	Bin A contig00001 (423554-424438)complement
Replicate1	LGVQATLANMEWK (+2)	14	1459.75	1460.7	1	Bin A contig00002 (030458-032083)
Replicate1	YAFLLDRPLDGEYITDVMNTNR (+3)	14	2615.27	2616.9	1	Bin A contig00002 (272966-273718)
Replicate1	ALQAVLPAATDFPYTIR (+2)	14	1846	1847.12	1	Bin A contig00005 (042567-044702)
Replicate1	TQLVAALADEMGTDKK (+2)	14	1689.86	1690.91	1	Bin A contig00005 (132093-132380)
Replicate1	SVYGAEAQDYWESLSDNVVTVTK (+3)	14	2560.2	2561.71	1	Bin A contig00005 (137188-138174)
Replicate1	AGIPHDHYEPK (+2)	14	1262.6	1263.36	1	Bin A contig00005 (141298-142620)complement
Replicate1	DVLEVWADNVEK (+2)	14	1415.69	1416.53	1	Bin A contig00007 (096492-097550)complement
Replicate1	GVIDGTTIPWEVTYALK (+2)	14	1861.98	1863.11	1	Bin A contig00007 (096492-097550)complement
Replicate1	VVVVGGGAGGATVAR (+2)	14	1268.72	1269.45	1	Bin A contig00008 (004529-005800)
Replicate1	HALGSLGFEGVEGVR (+2)	14	1526.78	1527.68	1	Bin A contig00008 (056067-056297)
Replicate1	AIYPSFGPTLAGGR (+2)	14	1405.74	1406.58	1	Bin A contig00008 (082039-083463)
Replicate1	TLKDEDVAYVDIR (+2)	14	1535.78	1536.68	1	Bin A contig00008 (098331-099737)complement
Replicate1	AIQVLQQMTEGR (+2)	14	1372.71	1373.58	1	Bin A contig00008 (111445-111879)
Replicate1	VGAVIVSEDGVHPQGILSER (+3)	14	2061.09	2062.28	1	Bin A contig00008 (111445-111879)
Replicate1	AEEVFMPVRPYIQK (+2)	14	1705.89	1707	1	Bin A contig00009 (007606-008691)
Replicate1	LLAQEGMSFVTVEPR (+2)	14	1675.86	1676.93	1	Bin A contig00012 (056330-058675)
Replicate1	IAEAAINVADVDALQNADLGGK (+3)	14	2167.11	2168.36	1	Bin A contig00012 (108960-109835)complement
Replicate1	QVAMHVAAANPASLSEADLDPAVVEK (+3)	14	2632.32	2633.93	1	Bin A contig00012 (108960-109835)complement
Replicate1	AKPPASTLSSDLTVVGNLK (+2)	14	1897.05	1898.16	1	Bin A contig00012 (123905-124471)
Replicate1	GNAFTTLFLDSQVVMWNIEDAVK (+3)	14	2597.28	2598.92	1	Bin A contig00004 (083284-085227)complement
Replicate1	SVALYC[57]NGPWC[57]GQSPAAAR (+2)	14	2063.93	2065.23	1	Bin A contig00013 (025703-026305)complement
Replicate1	FLNMVVDYK (+2)	14	1127.57	1128.34	1	Bin A contig00013 (038966-040273)
Replicate1	HQYDFDVATC[57]IGFLR (+3)	14	1840.86	1842.01	1	Bin A contig00013 (038966-040273)
Replicate1	AGGLEVGPILMGMGNR (+2)	14	1570.8	1571.86	1	Bin A contig00013 (066561-068852)
Replicate1	KEELKEENIR (+2)	14	1286.68	1287.42	1	Bin A contig00016 (065096-066712)complement
Replicate1	IVVEHLGVEEDK (+2)	14	1365.71	1366.52	2	Bin A contig00016 (102815-103048)complement, Bin C contig02426 (000470-000703)complement
Replicate1	TTDVTGTVTLPSGTEMVMPGDNLK (+3)	14	2463.19	2464.76	2	Bin A contig00020 (000018-000422), Bin A contig00214 (013138-013542)complement
Replicate1	ALVIDGAEVNENFAK (+2)	14	1588.81	1589.74	1	Bin A contig00020 (001686-002303)
Replicate1	RQQELQDGPAPR (+2)	14	1393.71	1394.49	1	Bin A contig00020 (005700-006407)
Replicate1	GSDWLGDTDAMEYLAR (+2)	14	1798.78	1799.91	2	Bin A contig00020 (095403-097208)complement, Bin C contig01134 (000445-002253)
Replicate1	AQWC[57]HEPFNDLVTQAK (+2)	14	1942.9	1944.1	1	Bin A contig00030 (016633-018204)complement
Replicate1	HALM[16]IYDDLSK (+2)	14	1320.64	1321.49	1	Bin A contig00030 (029512-031050)complement
Replicate1	YYYTGGM[16]HEPGAQLSLTSNK (+2)	14	2232.02	2233.41	1	Bin A contig00037 (026646-027734)complement
Replicate1	VPVTIFLINGVK (+2)	14	1298.8	1299.6	3	Bin A contig00040 (044712-044948), Bin B contig00060 (002538-002774)complement, Bin C contig01697 (000898-001137)complement
Replicate1	NAFAHESGIHQDGMLK (+2)	14	1753.82	1754.92	2	Bin A contig00043 (050464-052026)complement, Bin C contig00713 (001494-003059)complement
Replicate1	DAAEAIEVDIEDLPAVIDMK (+2)	14	2156.06	2157.39	1	Bin A contig00048 (037679-040042)complement
Replicate1	YTDDLNRPGQAYVYFLR (+3)	14	2090.02	2091.28	1	Bin A contig00048 (037679-040042)complement
Replicate1	YTIGQPFVYPR (+2)	14	1339.69	1340.52	1	Bin A contig00048 (049801-051096)
Replicate1	GPAAVVAGLGMSAR (+2)	14	1255.67	1256.47	1	Bin A contig00052 (047597-048724)
Replicate1	SIRPVISTNEAQPTLEGAGVK (+3)	14	2166.16	2167.42	1	Bin A contig00055 (006133-007044)complement
Replicate1	VFPLYSTNIEHIEVVR (+2)	14	1915.02	1916.18	1	Bin A contig00070 (010478-010855)
Replicate1	VYEDGNIGHRPGTK (+2)	14	1541.76	1542.65	1	Bin D contig00006 (058081-059487)complement
Replicate1	GVEATNTGAPITVPVGQGTLGR (+2)	14	2094.11	2095.31	1	Bin D contig00006 (101271-102647)
Replicate1	VALVYGQM[16]NEPPGNR (+2)	14	1659.8	1660.84	1	Bin D contig00006 (101271-102647)
Replicate1	ILDPHIVGEEHYGVAR (+2)	14	1803.93	1805	1	Bin D contig00006 (101271-102647)
Replicate1	TINEALNYIGATPVGMPVPAVPQALSK (+3)	14	2750.47	2752.19	1	Bin D contig00011 (020593-021627)complement
Replicate1	TGKPGAFIETDLVDPR (+2)	14	1714.89	1715.9	1	Bin D contig00017 (046600-047889)
Replicate1	IAVIDLHDFETK (+3)	14	1399.73	1400.58	1	Bin D contig00022 (002402-004702)complement
Replicate1	HVQVAEMVIEK (+2)	14	1281.68	1282.51	1	Bin D contig00022 (089501-090757)complement
Replicate1	SMYVESAAAYAK (+2)	14	1289.6	1290.44	1	Bin D contig00032 (023812-025140)
Replicate1	KVALVYHDSAYGK (+2)	14	1449.76	1450.64	1	Bin D contig00032 (023812-025140)
Replicate1	QGTFHTEQAIAYGTNMVGGVTPGK (+3)	14	2463.19	2464.71	1	Bin D contig00034 (005988-006857)complement
Replicate1	GLMTTVHAATATQK (+2)	14	1428.74	1429.64	1	Bin D contig00034 (067122-068120)complement
Replicate1	EDDAFAVLTDILGDEDHLGDMDFK (+3)	14	2680.19	2681.83	1	Bin D contig00038 (057114-059210)complement
Replicate1	M[16]IIAGGSAIPR (+2)	14	1100.6	1101.32	1	Bin D contig00039 (029431-030735)complement
Replicate1	MIIAGGSAIPR (+2)	14	1084.61	1085.32	1	Bin D contig00039 (029431-030735)complement
Replicate1	NYQC[57]VVPSTWNAGPR (+2)	14	1747.81	1748.89	1	Bin D contig00039 (056797-058497)
Replicate1	ESSQIFAGVDPAIEPIPVFPTAHYVMGGIPTDR (+3)	14	3510.75	3512.94	1	Bin D contig00041 (040979-042742)complement
Replicate1	FGAPAQEMPWVGEPPISR (+2)	14	1967.96	1969.22	1	Bin D contig00045 (034906-035196)
Replicate1	FGAPAQEMPWVGEPPISR (+3)	14	1967.96	1969.22	1	Bin D contig00045 (034906-035196)
Replicate1	ATELLGTMLGGYNIAPLVEALEDEELAPTAVK (+3)	14	3327.72	3329.77	1	Bin D contig00047 (030116-032704)complement
Replicate1	IAEAIHEGAMVFMR (+2)	14	1573.77	1574.87	1	Bin D contig00049 (000337-002343)
Replicate1	EVEYVNIDSEAAPPK (+2)	14	1659.8	1660.78	1	Bin D contig00069 (039833-041044)complement
Replicate1	NVVVMYWNYGFGK (+2)	14	1575.75	1576.82	1	Bin D contig00069 (039833-041044)complement
Replicate1	HFTSIPDQPGAAVQQAEMTLIR (+3)	14	2409.21	2410.7	1	Bin D contig00078 (024908-025936)
Replicate1	VMIFDPKPK (+2)	14	1073.59	1074.34	1	Bin D contig00086 (001582-002871)
Replicate1	RGSGEFAIPETGVK (+2)	14	1446.75	1447.59	1	Bin D contig00089 (024042-024527)
Replicate1	YPC[57]NYGYVPHTLSADGDPVDVLVVTR (+3)	14	2906.39	2908.17	1	Bin D contig00100 (018840-019388)
Replicate1	GNENPSSQFDLLNIEQIVPR (+2)	14	2269.13	2270.45	1	Bin D contig00103 (006120-007475)complement
Replicate1	HINGEGDGGMLNTMK (+2)	14	1572.7	1573.75	1	Bin D contig00103 (006120-007475)complement
Replicate1	PYADIVPLGASVQPLR (+3)	14	1694.94	1695.96	1	Bin D contig00105 (016781-017248)complement
Replicate1	C[57]LEYC[57]GLAHHAMQDELTVVK (+3)	14	2373.09	2374.65	1	Bin D contig00111 (016910-017479)complement
Replicate1	ILDSNC[57]QTLITADESVR (+2)	14	1933.94	1935.09	1	Bin D contig00373 (000700-002640)complement
Replicate1	ANHIAVIDAVTK (+2)	14	1250.7	1251.43	1	Bin C contig00348 (003014-003988)complement
Replicate1	KGELPFPAINVNDSVTK (+2)	14	1827.97	1829.06	1	Bin C contig00401 (000582-001964)complement
Replicate1	QAC[57]SVFTAPAQLVGR (+2)	14	1603.81	1604.8	1	Bin C contig00401 (004019-004369)complement
Replicate1	IPQAMPIELSNLAFLDK (+2)	14	1899.02	1900.24	1	Bin C contig00536 (002810-003121)complement
Replicate1	LSPTVSVMDVTK (+2)	14	1275.67	1276.5	1	Bin C contig00796 (001239-001844)complement
Replicate1	YAYSTSYNSEMGMTLAEMTESELDHVVVFNIAEIEK (+3)	14	4100.86	4103.51	1	Bin C contig00796 (001864-002733)complement
Replicate1	RANDEHQIEATGEK (+2)	14	1596.75	1597.64	1	Bin C contig01123 (001087-002109)
Replicate1	DMTGAMVPALATEWGPSADNPNVWVFK (+3)	14	2903.36	2905.26	1	Bin C contig01272 (000532-002112)
Replicate1	SFLAGNTGAQAGGWFSK (+3)	14	1697.82	1698.83	1	Bin C contig01939 (000050-001027)complement
Replicate1	TLYMSGGQMGAPMVFR (+2)	14	1744.81	1746.08	1	Bin C contig02007 (000295-001611)complement
Replicate1	TAIGGGSVPGGMDHLVAAMVMEAAGK (+3)	14	2426.18	2427.82	1	Bin C contig02429 (000231-001217)
Replicate1	TTDVTGTVELPEGTEMVMPGDNLK (+2)	14	2533.19	2534.81	1	Bin C contig02573 (000002-001177)
Replicate1	LVDAGTC[57]ASMELPAMADGK (+2)	14	1935.87	1937.19	1	Bin C contig02604 (000518-000823)complement
Replicate1	TQLVAALAEEMGSDK (+2)	14	1561.77	1562.74	1	Bin C contig02606 (000882-001169)
Replicate1	VNDVTVYNSMNESVSK (+2)	13	1784.83	1785.93	2	Bin E contig00562 (001099-004044) (Gly), Bin E contig00562 (001099-004044) (Trp)
Replicate1	FMLDGIAPAPR (+2)	13	1186.62	1187.41	3	Bin E contig04894 (000002-000835)complement (Gly), Bin E contig04894 (000032-000799)complement (Std), Bin E contig04894 (000002-000835)complement (Trp)
Replicate1	IPSAVGYQPTLATDMGALQER (+3)	13	2217.11	2218.49	1	Bin E contig00928 (000492-001883) (Trp)
Replicate1	FWYTMGR (+2)	13	959.432	960.109	1	Bin B contig00026 (055342-057018)complement
Replicate1	THVVTDTHC[57]R (+2)	13	1224.57	1225.3	1	Bin B contig00050 (031767-033161)complement
Replicate1	LAGC[57]GVHFLDAPDEVIPAALK (+3)	13	2192.13	2193.49	1	Bin B contig00051 (005232-006317)
Replicate1	AAEC[57]AMGNIIADAMLAR (+2)	13	1776.83	1778.05	1	Bin B contig00051 (015203-016774)complement
Replicate1	LDTQASVYSFEK (+2)	13	1386.67	1387.49	1	Bin B contig00053 (018491-020788)
Replicate1	IPATVVTGFLGAGK (+2)	13	1329.77	1330.57	2	Bin B contig00066 (037449-038570), Bin A contig00002 (093634-094704)
Replicate1	IC[57]YIGC[57]GVTTGIGAVINTAK (+2)	13	2067.05	2068.36	2	Bin B contig00072 (038446-039561), Bin A contig00002 (192750-193883)
Replicate1	GALLVGPPGTGK (+2)	13	1065.62	1066.25	2	Bin B contig00085 (031359-033275)complement, Bin A contig00055 (043318-045243)complement
Replicate1	YLLEIASQVDR (+2)	13	1305.69	1306.46	2	Bin B contig00088 (023682-024800)complement, Bin A contig00005 (175209-176327)complement
Replicate1	TLLAQTLAR (+2)	13	985.592	986.167	3	Bin B contig00090 (029291-030559)complement, Bin A contig00013 (010107-011390)complement, Bin C contig00777 (000431-000979)
Replicate1	AGPAAILGAGGAAR (+2)	13	1151.64	1152.3	1	Bin B contig00091 (007545-008381)complement
Replicate1	ALDC[57]AVIAGLMKPQTPDVNMVSAPVVAADR (+3)	13	3108.58	3110.6	1	Bin B contig00104 (026547-028139)complement
Replicate1	KPVELPAGVSASVSGQTVEVK (+2)	13	2081.14	2082.35	1	Bin B contig00110 (007648-008181)
Replicate1	FAVINLGLIQK (+2)	13	1214.74	1215.48	2	Bin B contig00110 (011034-011504), Bin C contig03355 (000137-000610)
Replicate1	KEAEEVAMHFLEK (+2)	13	1559.77	1560.77	1	Bin B contig00110 (027066-027851)
Replicate1	SPVGTGAFSLAEWTIGQR (+2)	13	1875.95	1877.06	1	Bin B contig00123 (020672-022297)
Replicate1	AVAFHGVGNDYPVFGDINK (+3)	13	2018.99	2020.2	1	Bin B contig00127 (014238-015524)complement
Replicate1	KNPVLTENLTGLAR (+2)	13	1524.86	1525.75	2	Bin B contig00130 (013912-015219)complement, Bin A contig00064 (013967-015274)
Replicate1	GATAGYLGWSTR (+2)	13	1238.6	1239.34	1	Bin B contig00141 (012583-013467)complement
Replicate1	VKGEILSGDGFLTAESK (+2)	13	1749.91	1750.94	1	Bin B contig00148 (015834-016880)
Replicate1	KLGLGDGPQLMDAINAVIQTYGQSER (+3)	13	2773.41	2775.1	1	Bin B contig00150 (020863-021204)complement
Replicate1	EQGAPVVNIAQPFK (+2)	13	1496.8	1497.69	1	Bin B contig00155 (000523-001515)
Replicate1	ADVDNLIFAITPDAAVR (+2)	13	1799.94	1801.01	1	Bin B contig00155 (008982-010574)
Replicate1	SAPILTAQNLC[57]R (+2)	13	1342.7	1343.52	1	Bin B contig00155 (013541-014515)
Replicate1	GPIGANC[57]LANPR (+2)	13	1238.62	1239.37	1	Bin B contig00158 (017622-018971)
Replicate1	RVEIIC[57]LR (+2)	13	1057.61	1058.27	2	Bin B contig00163 (010406-010807), Bin C contig04408 (000029-000343)
Replicate1	LVTIYGGSGFVGR (+2)	13	1324.71	1325.51	2	Bin B contig00165 (017038-018018)complement, Bin A contig00005 (106580-107560)
Replicate1	TEFDVVLK (+2)	13	949.512	950.086	2	Bin B contig00167 (007153-007524), Bin A contig00214 (000639-001013)complement
Replicate1	VKPGDFGTVVEVR (+2)	13	1401.76	1402.59	1	Bin B contig00167 (007767-011903)
Replicate1	VVPMEDMPFLADGTPVDFC[57]LNPLGVPSR (+3)	13	3072.48	3074.52	2	Bin B contig00167 (007767-011903), Bin C contig02076 (000391-001539)complement
Replicate1	AKFDAAIQSMKDDGSLNTLIAK (+3)	13	2336.2	2337.65	1	Bin B contig00183 (010351-011061)complement
Replicate1	M[16]AALQSGQVHM[16]VNSVEPK (+3)	13	1956.94	1958.21	1	Bin B contig00192 (003180-004646)complement
Replicate1	DFPGLGISAQR (+2)	13	1159.6	1160.28	1	Bin B contig00192 (008618-009706)complement
Replicate1	VAEWLEADAR (+2)	13	1158.57	1159.25	1	Bin B contig00194 (003829-005121)complement
Replicate1	LFSHVANLGDTR (+2)	13	1328.68	1329.46	2	Bin B contig00194 (003829-005121)complement, Bin A contig00200 (003707-004993)complement
Replicate1	TVYTFTLR (+2)	13	999.539	1000.15	2	Bin B contig00218 (003414-005039)complement, Bin A contig00001 (245892-247361)
Replicate1	AHVEAQLKPDTK (+2)	13	1335.71	1336.49	1	Bin B contig00222 (005381-006769)complement
Replicate1	KVNPDVQFK (+2)	13	1073.59	1074.23	1	Bin B contig00245 (004796-005878)
Replicate1	RGQEITVSTR (+2)	13	1145.62	1146.25	1	Bin B contig00254 (004771-007266)complement
Replicate1	VSEDVVYALVK (+2)	13	1220.67	1221.4	1	Bin B contig00260 (003750-004718)complement
Replicate1	VNIGNPGSGQR (+2)	13	1097.56	1098.17	2	Bin B contig00260 (003750-004718)complement, Bin A contig00003 (110875-111843)
Replicate1	GLC[57]GGFNSSIVK (+2)	13	1237.61	1238.38	2	Bin B contig00270 (003189-004067), Bin A contig00030 (028595-029476)complement
Replicate1	DVNAFVLGGHGDTMVPLAR (+3)	13	1967.99	1969.22	1	Bin B contig00283 (007255-008217)
Replicate1	VELENGHEIIAHTAGK (+2)	13	1716.88	1717.88	2	Bin B contig00306 (005590-005808), Bin A contig00001 (013455-013673)complement
Replicate1	FPHAVTFGEDWIDAGR (+3)	13	1816.85	1817.95	1	Bin B contig00315 (002044-003045)
Replicate1	VIGIDLGTTNSC[57]VAIMDGSQPR (+3)	13	2303.12	2304.57	1	Bin B contig00324 (000520-002436)
Replicate1	NFNPPAAMC[57]GK (+2)	13	1205.53	1206.36	2	Bin B contig00922 (001648-002361), Bin A contig00001 (108593-109297)complement
Replicate1	AATAAAGAAGGAIVGGLIGNQLDK (+3)	13	2066.11	2067.3	1	Bin A contig00001 (316577-317212)complement
Replicate1	LNHVAIAVPDLEAAAAQYR (+2)	13	2021.07	2022.26	1	Bin A contig00001 (352109-352513)
Replicate1	AGWSAADLDLVEANEAFAAQAC[57]AVNK (+3)	13	2691.26	2692.88	1	Bin A contig00002 (015189-016364)
Replicate1	ASHFPFTEPSAEVDLR (+3)	13	1801.86	1802.94	1	Bin A contig00002 (127723-128796)
Replicate1	SVYSNYVTFSGR (+2)	13	1378.65	1379.47	1	Bin A contig00002 (225247-225726)
Replicate1	NMLEYAERPLLLAH (+3)	13	1668.87	1669.94	1	Bin A contig00002 (270273-271112)complement
Replicate1	LVGVPYDDEDLEMAVADFFSQADPDGMIYADSDPDAVLER (+4)	13	4389.95	4392.69	1	Bin A contig00002 (272966-273718)
Replicate1	MIGPALEELATEYGDK (+2)	13	1735.83	1736.94	1	Bin A contig00003 (065152-065472)complement
Replicate1	TAQEMTGETVITPAQMR (+2)	13	1862.89	1864.11	1	Bin A contig00005 (011881-013164)complement
Replicate1	GTGALVYQPLSTGITYQLIPK (+2)	13	2219.22	2220.56	1	Bin A contig00005 (011881-013164)complement
Replicate1	TQLVAALADEMGTDKK (+3)	13	1689.86	1690.91	1	Bin A contig00005 (132093-132380)
Replicate1	AEVIGNLSEGQTVEGVVK (+2)	13	1827.96	1829.01	1	Bin A contig00007 (011962-013644)complement
Replicate1	GAVVGMTLPMAR (+2)	13	1201.63	1202.49	1	Bin A contig00008 (011459-012226)
Replicate1	LVETLPNPPIAFGANC[57]GVGASDLLR (+3)	13	2580.34	2581.91	1	Bin A contig00008 (051467-052486)complement
Replicate1	TVLGFQAAGSTLPR (+2)	13	1416.77	1417.61	1	Bin A contig00008 (051467-052486)complement
Replicate1	TIVYGVNHETLTSDDLHVSNASC[57]TTNC[57]LAPVGK (+3)	13	3572.69	3574.84	1	Bin A contig00008 (113801-114799)complement
Replicate1	VNAVGPGFIHTPLVDANIDADMQK (+3)	13	2521.26	2522.83	1	Bin A contig00009 (037594-038349)
Replicate1	LLGRPDLFPYQEDESK (+3)	13	1905.95	1907.08	1	Bin A contig00009 (111923-112933)
Replicate1	MGTAEVESALVAHAK (+2)	13	1512.76	1513.71	1	Bin A contig00009 (132864-134801)
Replicate1	IQSYFHNSVLGMNVGEPAADK (+3)	13	2276.09	2277.51	1	Bin A contig00012 (114672-116504)
Replicate1	AAPAAASAPAAAAPAPAPTK (+2)	13	1671.89	1672.88	1	Bin A contig00012 (123905-124471)
Replicate1	GWMEAMPTDIEGR (+2)	13	1491.65	1492.68	1	Bin A contig00004 (093708-094169)complement
Replicate1	EAGYDYLHSFITYGSPAGMPNWGTSGELTEEEIDMMAR (+3)	13	4224.84	4227.57	1	Bin A contig00004 (098487-100244)
Replicate1	TTTC[57]YQSLAHALC[57]DHK (+2)	13	1904.85	1906.04	1	Bin A contig00013 (023439-025073)complement
Replicate1	QIADLIVEVVDGLAANGEDNNTAVEEAVK (+3)	13	2995.5	2997.22	1	Bin A contig00013 (075424-076716)
Replicate1	GGLDIVTGGTDTHVMLVDLRPK (+4)	13	2293.21	2294.63	2	Bin A contig00013 (075424-076716), Bin C contig03970 (000055-000537)
Replicate1	ITALHVVEEIPSYVAQYLPEGQMAQNLTDIER (+4)	13	3626.83	3629.06	1	Bin A contig00013 (087995-088402)complement
Replicate1	VELAC[57]PDPEEEAMLAR (+2)	13	1828.83	1830.02	1	Bin A contig00016 (064341-064883)complement
Replicate1	GPDDELPHFGPC[57]AR (+2)	13	1566.69	1567.65	1	Bin A contig00016 (074207-075475)complement
Replicate1	C[57]NYGLYGEQLSGTAFTAHPPER (+3)	13	2467.12	2468.63	1	Bin A contig00016 (076197-077549)complement
Replicate1	AFVFPGQGAQTIGMGK (+2)	13	1607.81	1608.86	1	Bin A contig00016 (104021-104962)complement
Replicate1	TPVTADLSANSHGLGR (+2)	13	1594.81	1595.71	1	Bin A contig00018 (070441-072246)
Replicate1	KPELDAQLVAESIAQQLER (+3)	13	2137.14	2138.38	1	Bin A contig00020 (005700-006407)
Replicate1	SIGSQNPYNM[16]IR (+2)	13	1394.66	1395.54	2	Bin A contig00020 (012824-013402), Bin C contig03016 (000425-000676)
Replicate1	MYDGGSSHLPIK (+2)	13	1303.62	1304.47	1	Bin A contig00020 (016147-017520)
Replicate1	VNELSDAEVLAVR (+2)	13	1413.75	1414.56	1	Bin A contig00020 (018648-019016)
Replicate1	HGDDEWADVVR (+2)	13	1297.57	1298.32	1	Bin A contig00020 (026426-027442)
Replicate1	TGSAFYAPAASAIEMAEAYLK (+2)	13	2161.04	2162.42	1	Bin A contig00020 (103846-104808)
Replicate1	IILGPVYAQNAAAAGVAAR (+2)	13	1825.02	1826.1	1	Bin A contig00024 (070154-071338)
Replicate1	YIAFDGGGEAVTQLLAGSVQAFTGDISEAK (+3)	13	3014.49	3016.27	1	Bin A contig00025 (031221-032201)
Replicate1	GESVLPVDVLTDLVR (+2)	13	1610.89	1611.83	1	Bin A contig00028 (043979-044548)
Replicate1	VYYDQDC[57]DVNLIK (+2)	13	1643.75	1644.77	1	Bin A contig00030 (043156-044217)
Replicate1	AFNEDVWDAMGEAAMEVFEETAAHSDLAAR (+3)	13	3282.42	3284.5	1	Bin A contig00037 (026646-027734)complement
Replicate1	AFNEDVWDAMGEAAMEVFEETAAHSDLAAR (+4)	13	3282.42	3284.5	1	Bin A contig00037 (026646-027734)complement
Replicate1	QNLQDAFLNHVR (+2)	13	1453.74	1454.59	3	Bin A contig00040 (044712-044948), Bin B contig00060 (002538-002774)complement, Bin C contig01697 (000898-001137)complement
Replicate1	YMSGGQMNVPVVFR (+2)	13	1583.76	1584.86	1	Bin A contig00064 (031235-032653)
Replicate1	AQALGMENSTFGNSSGWPHPEQR (+3)	13	2500.12	2501.65	1	Bin A contig00121 (014930-016138)
Replicate1	YTLAGTEVSALLGR (+2)	13	1449.78	1450.64	1	Bin D contig00006 (101271-102647)
Replicate1	ALNSLLGK (+2)	13	814.491	814.97	1	Bin D contig00006 (131826-132899)complement
Replicate1	KPLSIEMIDVEGPK (+2)	13	1554.83	1555.83	1	Bin D contig00010 (038666-039775)complement
Replicate1	MGLMAYQQQNVVGR (+2)	13	1593.78	1594.86	1	Bin D contig00011 (040929-044702)complement
Replicate1	IDVYTPEDHVGDVIGDLNR (+3)	13	2126.03	2127.27	1	Bin D contig00011 (121877-123955)complement
Replicate1	LGNPEGAM[16]VLPEVISK (+2)	13	1668.88	1669.93	1	Bin D contig00014 (004116-005135)
Replicate1	KLSHGEGVER (+2)	13	1110.58	1111.21	1	Bin D contig00015 (007888-008232)complement
Replicate1	LGFFNPIATGAEER (+2)	13	1520.76	1521.67	1	Bin D contig00015 (009585-009836)complement
Replicate1	VQEVIQC[57]PPLTQLPGSNPVVR (+3)	13	2330.24	2331.66	1	Bin D contig00015 (029023-029967)complement
Replicate1	IVQAPIFHVNGDDPEAVIFVTR (+3)	13	2436.28	2437.75	1	Bin D contig00015 (035097-037958)
Replicate1	PAAAAPAVGYYPIHVQQQETLIDEALTGR (+3)	13	3078.58	3080.41	1	Bin D contig00015 (035097-037958)
Replicate1	YLGYIADEMNLGLHELGPMAMK (+3)	13	2465.18	2466.89	1	Bin D contig00017 (047901-049220)
Replicate1	IEGQHYAYMLR (+2)	13	1379.67	1380.57	1	Bin D contig00022 (000949-001683)complement
Replicate1	DTDFLHITNWK (+2)	13	1388.67	1389.51	1	Bin D contig00022 (002402-004702)complement
Replicate1	LEVTPHITPDDR (+2)	13	1391.7	1392.51	1	Bin D contig00029 (069275-071443)complement
Replicate1	LISGDHIGALAMSEPNAGSDVVGMK (+3)	13	2468.2	2469.79	1	Bin D contig00032 (009816-010979)complement
Replicate1	TQLALGLLAQGK (+2)	13	1211.72	1212.44	1	Bin D contig00039 (042963-045722)complement
Replicate1	VMEDHAGVFR (+2)	13	1159.54	1160.3	1	Bin D contig00041 (040979-042742)complement
Replicate1	FNDFSGSFSYDEANPAASK (+2)	13	2052.87	2054.09	1	Bin D contig00042 (003064-003642)complement
Replicate1	VGYGLAHPDITDLLNR (+3)	13	1752.92	1753.95	1	Bin D contig00047 (008051-009163)complement
Replicate1	AC[57]GVDGVRPGAYC[57]EPR (+3)	13	1762.79	1763.89	1	Bin D contig00047 (030116-032704)complement
Replicate1	KVALEALTVTIAR (+2)	13	1383.84	1384.66	1	Bin D contig00049 (046458-046910)complement
Replicate1	DSKGETIPAHFIQGVTC[57]TSGSK (+3)	13	2319.12	2320.5	1	Bin D contig00065 (036677-036991)
Replicate1	ASAAM[16]NAANAAQSAADEC[57]AEK (+2)	13	2066.86	2068.13	1	Bin D contig00068 (037559-037843)
Replicate1	TSFSSYQPGFPAGQAMLEDGHK (+2)	13	2354.06	2355.54	1	Bin D contig00069 (039833-041044)complement
Replicate1	IEVDKIPGQLPPVGK (+3)	13	1588.92	1589.87	1	Bin D contig00077 (003596-004519)complement
Replicate1	IPGALAFPC[57]ATQNELTR (+2)	13	1857.94	1859.08	1	Bin D contig00084 (034224-035576)complement
Replicate1	IASVSGGLTPGDSSPEVFKR (+2)	13	2003.03	2004.2	1	Bin D contig00086 (001582-002871)
Replicate1	VC[57]AAAIAAM[16]M[16]NGHEPGTPSYVNTC[57]YSIAGK (+3)	13	3172.41	3174.49	1	Bin D contig00086 (001582-002871)
Replicate1	ADFAETVDENAVHGSDAPETAK (+3)	13	2273.01	2274.31	1	Bin D contig00126 (018489-018917)complement
Replicate1	ATVNALTEMTDPETVAAK (+2)	13	1860.91	1862.06	1	Bin D contig00131 (008042-008548)
Replicate1	ILNLTEGEVEALR (+2)	13	1455.79	1456.64	1	Bin D contig00131 (010775-011131)
Replicate1	VLQMASELDGYSMTDR (+2)	13	1814.82	1816.02	1	Bin D contig00132 (023541-024347)
Replicate1	GKVDLALLNAGDEK (+2)	13	1441.78	1442.61	1	Bin D contig00132 (023541-024347)
Replicate1	QAVAVANQM[16]VNK (+2)	13	1287.66	1288.47	1	Bin D contig00144 (007121-008227)complement
Replicate1	DSQGNVYENDEMADFGFYPQK (+3)	13	2453.01	2454.54	1	Bin D contig00149 (016162-018723)complement
Replicate1	AVPDAVVFMHK (+2)	13	1212.63	1213.45	1	Bin D contig00149 (016162-018723)complement
Replicate1	KPDITAADMDAAVR (+2)	13	1472.73	1473.65	1	Bin D contig00190 (013961-014392)complement
Replicate1	WTTFVEPK (+2)	13	1006.51	1007.14	1	Bin D contig00204 (012307-013935)complement
Replicate1	VPMTYVTSEPYIGHLGLGGVGDSK (+3)	13	2476.23	2477.79	1	Bin D contig00205 (002235-003506)complement
Replicate1	SDFEPGDIVELFGETYQVLENDGVR (+3)	13	2827.32	2828.99	1	Bin D contig00210 (001799-002056)complement
Replicate1	TPDAHFAIESR (+2)	13	1242.6	1243.33	1	Bin D contig00279 (004843-008604)
Replicate1	NQTFWHDVQSDK (+2)	13	1503.67	1504.56	1	Bin C contig00216 (003019-005382)
Replicate1	VNHPSEILTIGETIK (+2)	13	1649.9	1650.87	1	Bin C contig00284 (006273-007949)complement
Replicate1	AGVEFHSLSSDQLAEWQAAGGYQR (+3)	13	2606.21	2607.74	1	Bin C contig00313 (002901-004052)
Replicate1	SHNVYVFDPEFNLISK (+3)	13	1907.94	1909.1	1	Bin C contig00348 (003014-003988)complement
Replicate1	KGELPFPAINVNDSVTK (+3)	13	1827.97	1829.06	1	Bin C contig00401 (000582-001964)complement
Replicate1	HIPVNVTEDMIGQK (+2)	13	1579.8	1580.8	1	Bin C contig00439 (004296-004574)complement
Replicate1	SFNEAAFGGATR (+2)	13	1226.57	1227.28	1	Bin C contig00560 (000199-001188)
Replicate1	GAGRPEATFQLER (+2)	13	1430.73	1431.55	1	Bin C contig00570 (002524-003822)complement
Replicate1	HIDVGDALQTHVK (+2)	13	1431.75	1432.58	1	Bin C contig00715 (000734-001300)complement
Replicate1	ASMAPGELDEYYGFWSSGQSGELR (+2)	13	2636.15	2637.79	1	Bin C contig00796 (001864-002733)complement
Replicate1	VIDGPHPSPAQAANVTPDEVQLFAR (+3)	13	2628.33	2629.88	1	Bin C contig00858 (001671-002384)complement
Replicate1	ALEDLEGANADQNAGIVIVR (+2)	13	2067.06	2068.25	1	Bin C contig00934 (000052-000663)
Replicate1	GQADILVNATTFR (+2)	13	1404.74	1405.56	1	Bin C contig00998 (000717-002075)
Replicate1	LFATANTVGLGDTTGLYHGTQQINQAQMDR (+3)	13	3220.56	3222.5	1	Bin C contig01114 (001187-002173)complement
Replicate1	LLAELIVGK (+2)	13	954.611	955.192	1	Bin C contig01182 (001247-002320)complement
Replicate1	HAISTIMPAQPISLYEGEDAS (+2)	13	2229.06	2230.45	1	Bin C contig01697 (000898-001137)complement
Replicate1	MGASVQNLPGSEVYQALASGAIDGTEWIGPWADEK (+3)	13	3646.72	3648.96	1	Bin C contig01939 (000050-001027)complement
Replicate1	IINVSSIVGATGNPGQVNYAASK (+3)	13	2259.19	2260.5	1	Bin C contig02426 (000933-001418)complement
Replicate1	ASHFPFTEPSAEVDIR (+3)	13	1801.86	1802.94	1	Bin C contig02538 (000011-000580)
Replicate1	TTLTAAITK (+2)	13	918.539	919.074	1	Bin C contig02573 (000002-001177)
Replicate1	AVDGAFLLPIEDVFSISGR (+3)	13	2005.05	2006.26	1	Bin C contig02573 (000002-001177)
Replicate1	MGPFIYGSR (+2)	13	1026.5	1027.2	1	Bin C contig02813 (000325-001095)
Replicate1	EKPAEGEVVSVGAGLR (+3)	13	1596.85	1597.77	1	Bin C contig02830 (000863-001150)complement
Replicate1	LNDLEDALQQAK (+2)	12	1356.69	1357.47	1	CNTM:cont_sp|P04264|K2C1_HUMAN
Replicate1	LKYENEVALR (+2)	12	1233.67	1234.4	1	CNTM:cont_sp|P13645|K1CJ_HUMAN
Replicate1	IRLENEIQTYR (+2)	12	1433.76	1434.6	1	CNTM:cont_sp|P13645|K1CJ_HUMAN
Replicate1	LATFGTIVDNSANPADYR (+2)	12	1923.93	1925.06	2	Bin E contig00815 (000239-002986) (Gly), Bin E contig00815 (000239-002986) (Trp)
Replicate1	TFHATGESFAYR (+2)	12	1385.64	1386.47	1	Bin B contig00019 (010772-011608)
Replicate1	YGVLPGNNINSGPGFVTADGLEK (+2)	12	2318.15	2319.53	1	Bin B contig00019 (020145-021095)complement
Replicate1	NDDLVLWQDK (+2)	12	1244.6	1245.34	1	Bin B contig00019 (046777-048030)complement
Replicate1	SAGEPVHYQAPVEGAMAWVDGMSMPIGAK (+3)	12	2985.38	2987.39	1	Bin B contig00019 (074112-075245)complement
Replicate1	YVWADQTKHPEPEVQQSVQVISK (+3)	12	2695.36	2696.96	1	Bin B contig00026 (055342-057018)complement
Replicate1	AVIDANSGLDASGWAGR (+2)	12	1658.8	1659.75	1	Bin B contig00033 (007067-008104)complement
Replicate1	VGATVPTTWDEFNATADK (+2)	12	1921.91	1923.04	1	Bin B contig00044 (047176-048432)
Replicate1	ALVDLDMDALGSDTM[16]IK (+2)	12	1822.87	1824.07	1	Bin B contig00044 (047176-048432)
Replicate1	EVPEVNAEIDGTDIVYK (+2)	12	1889.93	1891.04	2	Bin B contig00044 (056303-057142)complement, Bin C contig01450 (000025-000702)
Replicate1	LNAVEGGLRLR (+2)	12	1196.7	1197.39	1	Bin B contig00050 (036519-040082)complement
Replicate1	AKPPASTLSSDIVIK (+2)	12	1525.87	1526.77	1	Bin B contig00050 (043145-043639)
Replicate1	FLQEC[57]PWQR (+2)	12	1262.59	1263.39	1	Bin B contig00054 (011968-015408)complement
Replicate1	ALAIPLVVQAGR (+2)	12	1206.74	1207.47	1	Bin B contig00054 (036147-038420)complement
Replicate1	LGANAILGVSLAVAK (+2)	12	1395.84	1396.67	1	Bin B contig00061 (039123-040397)
Replicate1	AAAAGC[57]VVIDNSSLYR (+2)	12	1665.81	1666.82	1	Bin B contig00072 (027494-028516)
Replicate1	AYQLAVEHLNGEGDGGM[16]LNTFSSK (+3)	12	2553.18	2554.74	1	Bin B contig00090 (013758-015101)
Replicate1	GTLLHAPDVYMEK (+2)	12	1472.73	1473.69	1	Bin B contig00095 (008254-009225)
Replicate1	DGALVNENGLDVEAVR (+2)	12	1669.83	1670.78	1	Bin B contig00096 (031693-032577)complement
Replicate1	AHATEIYSAFDQC[57]AEK (+2)	12	1839.81	1840.93	1	Bin B contig00101 (009122-009697)complement
Replicate1	DGLVHVSQIENR (+2)	12	1365.7	1366.48	2	Bin B contig00104 (018044-020182), Bin A contig00005 (042567-044702)
Replicate1	GLQILADGGDIDYVGATAVELVNGGEAAGSYR (+3)	12	3150.55	3152.38	1	Bin B contig00107 (009873-010298)complement
Replicate1	VYIEGQLQTR (+2)	12	1205.64	1206.35	1	Bin B contig00107 (025592-026101)complement
Replicate1	YEDGEQAYILAPQR (+2)	12	1651.78	1652.76	1	Bin B contig00110 (001378-002220)
Replicate1	IVLNIGC[57]GAAAVK (+2)	12	1284.72	1285.53	1	Bin B contig00110 (006352-006906)
Replicate1	LNLGLSHDVDYVAPEGVTVTAPK (+3)	12	2394.24	2395.66	1	Bin B contig00110 (007648-008181)
Replicate1	AVAFHGVGNDYPVFGDINK (+2)	12	2018.99	2020.2	1	Bin B contig00127 (014238-015524)complement
Replicate1	ATADDIPLYTPGYGR (+2)	12	1608.78	1609.73	2	Bin B contig00127 (014238-015524)complement, Bin C contig02649 (000063-001199)
Replicate1	WLGGTLTNWQTVSK (+2)	12	1589.82	1590.78	1	Bin B contig00129 (021577-022371)
Replicate1	DAWVAAMKPVWTK (+2)	12	1501.78	1502.78	1	Bin B contig00135 (011477-012478)
Replicate1	TPLNQIGTINVPEPR (+2)	12	1647.89	1648.86	1	Bin B contig00136 (002093-002656)
Replicate1	GEFLTMLGPSGSGK (+2)	12	1379.68	1380.57	2	Bin B contig00140 (000660-001760)complement, Bin A contig00013 (016474-017574)complement
Replicate1	ALANLVGANADQNAGIVIVQK (+2)	12	2078.15	2079.36	1	Bin B contig00141 (022378-022869)complement
Replicate1	LNIPVIFVSGGPMEAGK (+2)	12	1727.93	1729.05	2	Bin B contig00150 (011108-012943)complement, Bin A contig00001 (026254-028095)complement
Replicate1	NPIPPTIWSYNDAVQDDMYDPVK (+2)	12	2677.24	2678.92	1	Bin B contig00155 (008982-010574)
Replicate1	LEGELPSPLNVPVGC[57]AFNPR (+3)	12	2165.09	2166.43	1	Bin B contig00155 (013541-014515)
Replicate1	VELAC[57]PDPEEEAMLK (+2)	12	1729.79	1730.92	1	Bin B contig00158 (017056-017598)
Replicate1	EGLTVLEYFNSTHGAR (+2)	12	1792.87	1793.93	1	Bin B contig00167 (011955-016220)
Replicate1	PLATTDNLNFGNPEKPEIMGQFVGAIK (+3)	12	2900.47	2902.28	2	Bin B contig00180 (014738-016897), Bin C contig01002 (000289-002448)
Replicate1	TFDEVVRPEQMIGPK (+2)	12	1744.88	1745.99	2	Bin B contig00186 (010452-011846), Bin A contig00052 (018477-019868)
Replicate1	FGGGQELWDEVSGEFGLK (+2)	12	1953.91	1955.08	1	Bin B contig00192 (008618-009706)complement
Replicate1	AFTC[57]GATGTQAGGWFNK (+3)	12	1772.79	1773.89	1	Bin B contig00192 (008618-009706)complement
Replicate1	LVDFDDPAAVEAAIDDNTR (+2)	12	2045.95	2047.14	1	Bin B contig00194 (003829-005121)complement
Replicate1	LFNLEEVGYIYSR (+2)	12	1601.81	1602.78	2	Bin B contig00194 (003829-005121)complement, Bin A contig00200 (003707-004993)complement
Replicate1	ALTAQGVDPTHGVLR (+2)	12	1533.83	1534.72	1	Bin B contig00215 (005574-006809)
Replicate1	GPQIFLSR (+2)	12	916.513	917.063	2	Bin B contig00226 (010136-011749)complement, Bin A contig00003 (014316-016004)complement
Replicate1	GGYFPVNPIDDAQDIR (+2)	12	1775.85	1776.9	2	Bin B contig00241 (007814-009220)complement, Bin A contig00008 (098331-099737)complement
Replicate1	GINSAYIHAK (+2)	12	1072.57	1073.2	2	Bin B contig00245 (004796-005878), Bin A contig00007 (070574-071662)
Replicate1	FEDAGAFEGLR (+2)	12	1210.56	1211.28	1	Bin B contig00260 (003750-004718)complement
Replicate1	HAGTGGSDLPDLPAEFSK (+2)	12	1797.85	1798.9	1	Bin B contig00265 (006398-006898)complement
Replicate1	QAVITNELIEIISGAEAL (+2)	12	1883.03	1884.13	3	Bin B contig00270 (003189-004067), Bin A contig00030 (028595-029476)complement, Bin A contig01812 (000185-001060)
Replicate1	PIHGDAPAFDEQSTETEILTTGIK (+3)	12	2569.25	2570.76	1	Bin B contig00270 (004087-005511)
Replicate1	IPSAVGYQPTLATDM[16]GAMQER (+3)	12	2251.06	2252.52	3	Bin B contig00270 (004087-005511), Bin A contig00030 (027134-028576)complement, Bin C contig01538 (000123-000614)
Replicate1	VALSGLTLAEQFR (+2)	12	1403.78	1404.61	2	Bin B contig00270 (004087-005511), Bin C contig01538 (000123-000614)
Replicate1	GAALTTYLSLAGR (+2)	12	1292.71	1293.47	3	Bin B contig00293 (000053-003019)complement, Bin A contig00012 (017696-020617), Bin C contig02250 (000527-001432)complement
Replicate1	AIQVLQTMTEK (+2)	12	1260.67	1261.49	1	Bin B contig00315 (006026-006460)complement
Replicate1	AVAFGEALRPEFK (+2)	12	1433.77	1434.64	2	Bin B contig00316 (002312-003604), Bin C contig03970 (000055-000537)
Replicate1	IINEPTAAALAYGLDK (+2)	12	1658.89	1659.88	1	Bin B contig00324 (000520-002436)
Replicate1	DVVLLDVTPLSLGIETLGGVFTR (+3)	12	2413.35	2414.79	1	Bin B contig00324 (000520-002436)
Replicate1	TRPGSAC[57]PDVPLGDDYLLPK (+2)	12	2170.07	2171.4	1	Bin B contig00352 (002000-003610)
Replicate1	TIGEIVMESLAR (+2)	12	1317.7	1318.54	2	Bin B contig00387 (004858-005331)complement, Bin A contig00055 (031885-032358)complement
Replicate1	VGIIMGSQSDWPTMK (+2)	12	1648.8	1649.93	2	Bin B contig00501 (001161-001649)complement, Bin A contig00001 (070194-070682)
Replicate1	VSDATQAYIDAHLNDPAFR (+3)	12	2103	2104.24	1	Bin B contig00944 (001643-002515)
Replicate1	YGPVAGGVEGGLENPLGAR (+2)	12	1811.92	1812.98	1	Bin A contig00001 (057542-058276)complement
Replicate1	GYLSPYFVTNADK (+2)	12	1473.71	1474.61	1	Bin A contig00001 (092697-094334)complement
Replicate1	ENTTIVDGAGDKAEIEAR (+2)	12	1887.92	1888.98	1	Bin A contig00001 (092697-094334)complement
Replicate1	EIELEDKFENMGAQMVK (+3)	12	2009.94	2011.28	1	Bin A contig00001 (092697-094334)complement
Replicate1	RLDAVVYR (+2)	12	990.561	991.145	2	Bin A contig00001 (135361-135981)complement, Bin C contig02126 (000175-000795)complement
Replicate1	GGAGFPTGIK (+2)	12	903.481	904.021	1	Bin A contig00001 (141356-142855)
Replicate1	ALEGLSIEHAYGTATMR (+2)	12	1818.89	1820.03	1	Bin A contig00001 (303657-304892)
Replicate1	FNESAGHGPER (+2)	12	1199.53	1200.22	1	Bin A contig00001 (330052-330870)
Replicate1	MGHAGAIVSGGQGDAESK (+2)	12	1670.77	1671.79	1	Bin A contig00001 (423554-424438)complement
Replicate1	IAFSLGLEGQQIK (+2)	12	1402.78	1403.62	1	Bin A contig00001 (424445-425638)complement
Replicate1	ELYLALLVDR (+2)	12	1203.69	1204.42	2	Bin A contig00001 (424445-425638)complement, Bin C contig00367 (004796-005989)complement
Replicate1	IPEVTAHLVEAGGK (+2)	12	1419.77	1420.61	1	Bin A contig00002 (019652-020653)
Replicate1	LPLLAPM[16]SEVAGK (+2)	12	1340.74	1341.61	1	Bin A contig00002 (136855-137973)complement
Replicate1	TSTIALGNATLPYLLR (+2)	12	1702.96	1703.98	1	Bin A contig00002 (136855-137973)complement
Replicate1	VKEPQAVER (+2)	12	1054.58	1055.19	3	Bin A contig00002 (136855-137973)complement, Bin C contig00991 (001048-002166), Bin C contig00411 (004096-005211)
Replicate1	GDLGVELPVQNVPPIQK (+2)	12	1801.99	1803.06	1	Bin A contig00002 (141219-142667)complement
Replicate1	TQPGFYYAGATAVVTQDTLTQAR (+2)	12	2458.21	2459.66	1	Bin A contig00002 (270273-271112)complement
Replicate1	TATIPGGMYR (+2)	12	1065.53	1066.23	1	Bin A contig00003 (110875-111843)
Replicate1	KLSQSAEEGWYAR (+2)	12	1523.74	1524.63	1	Bin A contig00003 (125120-126100)
Replicate1	DGMENLEITEAK (+2)	12	1348.62	1349.46	1	Bin A contig00005 (011881-013164)complement
Replicate1	GTGALVYQPLSTGITYQLIPK (+3)	12	2219.22	2220.56	1	Bin A contig00005 (011881-013164)complement
Replicate1	EGDTGSPEVQVAVLTSR (+2)	12	1743.86	1744.85	1	Bin A contig00005 (040842-041111)
Replicate1	ALDEVRPIVSEVGILPR (+3)	12	1862.06	1863.16	1	Bin A contig00005 (042567-044702)
Replicate1	PGQDFFPLTVHYQEK (+3)	12	1804.88	1805.98	1	Bin A contig00005 (042567-044702)
Replicate1	TLGVIGAGNIGSIVC[57]DR (+2)	12	1700.89	1701.91	1	Bin A contig00005 (045709-047307)complement
Replicate1	QINYIVEDHGYQVPR (+2)	12	1829.91	1830.99	1	Bin A contig00005 (086576-087739)complement
Replicate1	LPIVSLAYDTLMIPTPK (+2)	12	1871.05	1872.27	1	Bin A contig00005 (141298-142620)complement
Replicate1	DFVIANISAPSGLK (+2)	12	1430.78	1431.63	1	Bin A contig00007 (004330-004983)
Replicate1	FGPAGEVLTLENLPTPTPQPGEVLVR (+3)	12	2730.46	2732.09	1	Bin A contig00007 (030936-031922)
Replicate1	FFADTADVDAIR (+2)	12	1339.64	1340.44	1	Bin A contig00007 (043243-043896)
Replicate1	TLMEQC[57]GEDMANIDTYGAH (+3)	12	2154.87	2156.3	1	Bin A contig00007 (096492-097550)complement
Replicate1	IDENVHVLGDAC[57]AQGDMPK (+3)	12	2067.94	2069.25	1	Bin A contig00008 (004529-005800)
Replicate1	AQIEAMPEGGTFAMVAPPNPFR (+2)	12	2330.12	2331.67	1	Bin A contig00008 (004529-005800)
Replicate1	IMVNC[57]AGIGTIGK (+2)	12	1332.69	1333.59	1	Bin A contig00008 (011459-012226)
Replicate1	TLC[57]LHC[57]SIVEPDTGEAYGR (+2)	12	2176.99	2178.34	1	Bin A contig00008 (098331-099737)complement
Replicate1	IIGPAIAAVTGGK (+2)	12	1166.7	1167.4	1	Bin A contig00008 (116606-117583)
Replicate1	DHAFMPITVK (+2)	12	1157.59	1158.37	1	Bin A contig00009 (062690-063556)complement
Replicate1	AQELAVEHINGMGDGGMLNTFSSK (+2)	12	2505.16	2506.77	1	Bin A contig00009 (127487-128836)
Replicate1	NTTFDYHNVSIK (+2)	12	1437.69	1438.54	1	Bin A contig00009 (132864-134801)
Replicate1	MGTAEVESALVAHAK (+3)	12	1512.76	1513.71	1	Bin A contig00009 (132864-134801)
Replicate1	ILHQFAPAGNPMDPDFDYAEEFK (+3)	12	2651.2	2652.89	1	Bin A contig00012 (031967-034162)complement
Replicate1	SPAGAQQWEPVDVDEDHMAPAAHTPGK (+3)	12	2840.28	2842.02	1	Bin A contig00012 (031967-034162)complement
Replicate1	APDSHVFAFK (+2)	12	1117.56	1118.24	1	Bin A contig00004 (039702-040922)complement
Replicate1	LYNGEDVDPILNK (+2)	12	1488.75	1489.63	1	Bin A contig00004 (083284-085227)complement
Replicate1	NDPMWADAR (+2)	12	1074.46	1075.16	1	Bin A contig00004 (083284-085227)complement
Replicate1	ANAPSGIFFTAR (+2)	12	1250.64	1251.39	1	Bin A contig00004 (101416-102567)
Replicate1	AAAAMIEDGGLEEALANR (+2)	12	1800.87	1801.97	1	Bin A contig00013 (038966-040273)
Replicate1	RDQMPELVEGSAPGGTLR (+2)	12	1911.95	1913.12	1	Bin A contig00013 (040296-041747)
Replicate1	DKNFLGAIAGR (+2)	12	1160.63	1161.31	1	Bin A contig00013 (041751-042674)
Replicate1	LALTAEGNPELAER (+2)	12	1482.77	1483.62	1	Bin A contig00016 (065096-066712)complement
Replicate1	SAPHTPEDVTSLGQYR (+2)	12	1756.84	1757.85	1	Bin A contig00016 (076197-077549)complement
Replicate1	MGSEVFHTLK (+2)	12	1147.57	1148.33	1	Bin A contig00016 (098268-099542)
Replicate1	VPSAIHVSPEAVDAGPIAR (+3)	12	1885.01	1886.11	1	Bin A contig00018 (070441-072246)
Replicate1	TEAALDVIAEMAK (+2)	12	1360.69	1361.56	1	Bin A contig00018 (072256-072897)
Replicate1	SLASPLPQISFC[57]PTGGVSTK (+3)	12	2046.05	2047.3	1	Bin A contig00018 (072256-072897)
Replicate1	YPPLVFAGEAR (+2)	12	1218.64	1219.39	1	Bin A contig00018 (096934-098304)complement
Replicate1	TGLPVLMVEQNAR (+2)	12	1426.76	1427.67	1	Bin A contig00018 (102844-103662)
Replicate1	TTDVTGTVTLPSGTEMVMPGDNLK (+2)	12	2463.19	2464.76	2	Bin A contig00020 (000018-000422), Bin A contig00214 (013138-013542)complement
Replicate1	NAAVILNNNNEPIGTR (+2)	12	1708.89	1709.86	1	Bin A contig00020 (009768-010136)
Replicate1	KPVELPSGVTVTLSGQTVEVK (+2)	12	2167.21	2168.49	1	Bin A contig00020 (011746-012279)
Replicate1	TGSAFYAPAASAIEMAEAYLK (+3)	12	2161.04	2162.42	1	Bin A contig00020 (103846-104808)
Replicate1	SGYLTTHVLDTAR (+2)	12	1432.73	1433.57	1	Bin A contig00021 (090258-090614)
Replicate1	GGAGFPTGLK (+2)	12	903.481	904.021	3	Bin A contig00023 (050002-051303)complement, Bin D contig00153 (010106-011374)complement, Bin C contig00286 (002561-003853)
Replicate1	LDGEFADFPTAR (+2)	12	1337.63	1338.42	1	Bin A contig00025 (031221-032201)
Replicate1	SDVSAFSDAELLR (+2)	12	1408.68	1409.5	1	Bin A contig00025 (037491-038411)complement
Replicate1	AMTDFASTQAEAAAEYMSAFAEVAK (+2)	12	2610.16	2611.85	1	Bin A contig00028 (043349-043792)
Replicate1	MVQEMMGAFPMDMSAMEGMMK (+3)	12	2381.94	2383.96	1	Bin A contig00028 (043349-043792)
Replicate1	RPGQGQGSVPEIDDLVR (+2)	12	1821.93	1822.97	1	Bin A contig00028 (066840-068027)
Replicate1	SIEQLHQILAMGAENPPPENGGPGDIR (+4)	12	2839.39	2841.12	1	Bin A contig00030 (001204-002091)complement
Replicate1	VQDAGTIIAVDLHDAR (+3)	12	1692.88	1693.86	1	Bin A contig00030 (002152-003261)complement
Replicate1	ELGATHVINAGAENVVEQIK (+2)	12	2091.1	2092.31	1	Bin A contig00030 (002152-003261)complement
Replicate1	VFEAAGLPDNLLHIVPGGADVGAAMC[57]EDPNIAMVSFTGSPEVGAK (+4)	12	4523.18	4526.06	1	Bin A contig00030 (003279-004757)complement
Replicate1	AGIEIEHSAGFLR (+3)	12	1398.73	1399.55	1	Bin A contig00030 (003279-004757)complement
Replicate1	NPLPPTMWSYNDAVEDDPFDPDAAK (+3)	12	2804.23	2805.98	1	Bin A contig00030 (016633-018204)complement
Replicate1	VQAGEC[57]HVMPYPNPADVEAMR (+2)	12	2370.06	2371.64	1	Bin A contig00030 (016633-018204)complement
Replicate1	TMISDDKGEVVADVTAAK (+2)	12	1848.91	1850.05	1	Bin A contig00030 (031055-031615)complement
Replicate1	PGVDVIMMAPK (+2)	12	1156.6	1157.45	1	Bin A contig00030 (043156-044217)
Replicate1	AAWPAWAATPPEER (+2)	12	1551.75	1552.69	1	Bin A contig00031 (038155-039603)complement
Replicate1	GFYVKPTVFADVNNDMTIAR (+3)	12	2257.12	2258.55	1	Bin A contig00031 (038155-039603)complement
Replicate1	FTGIAAPMPLVNIDTDMIIPK (+2)	12	2256.19	2257.71	1	Bin A contig00037 (061385-061990)complement
Replicate1	GVILNEPSVVAYHVK (+2)	12	1623.9	1624.88	1	Bin A contig00043 (049170-050174)complement
Replicate1	AGDDVEVEMSYEK (+2)	12	1470.62	1471.54	1	Bin A contig00048 (014031-015356)complement
Replicate1	IKPVPTLPDAQTVTEVK (+3)	12	1835.04	1836.13	1	Bin A contig00048 (030923-031756)
Replicate1	TPLIYVNVK (+2)	12	1045.62	1046.26	1	Bin A contig00048 (037679-040042)complement
Replicate1	HGEVMQEPAHPVLAQGK (+3)	12	1826.91	1828.06	1	Bin A contig00048 (037679-040042)complement
Replicate1	HTMVHEQMTK (+2)	12	1240.57	1241.44	1	Bin A contig00048 (049801-051096)
Replicate1	VAADLADHYGADVTYVGVGADTPGALGHNPK (+3)	12	3050.47	3052.27	1	Bin A contig00052 (011930-012346)complement
Replicate1	THTQDATPLTLGQEFSGYAK (+3)	12	2164.04	2165.32	1	Bin A contig00052 (018477-019868)
Replicate1	TGVDGVYAIGDIAGAPWLAHK (+3)	12	2110.08	2111.36	1	Bin A contig00052 (026766-028160)complement
Replicate1	NESAQLVESVLDHVSDALVR (+3)	12	2180.11	2181.36	1	Bin A contig00052 (049761-050093)
Replicate1	HVAAMSPPVDSEPATESNVVSLDAGR (+3)	12	2635.25	2636.85	1	Bin A contig00052 (050135-051319)
Replicate1	ERPLAVC[57]SEESC[57]YAQNR (+3)	12	2067.91	2069.18	1	Bin A contig00055 (047462-047953)complement
Replicate1	VQNYEGVC[57]ISR (+2)	12	1323.62	1324.43	1	Bin A contig00070 (010478-010855)
Replicate1	LYGGTYTQFTQVFAR (+2)	12	1750.87	1751.93	1	Bin A contig00200 (003707-004993)complement
Replicate1	VALSSTMGPGVTIDVDNATGN (+3)	12	2017.96	2019.19	1	Bin A contig00214 (002835-003533)complement
Replicate1	AAGADIVGAEDLMETVQGGTIDFDR (+3)	12	2550.19	2551.74	2	Bin A contig00214 (002835-003533)complement, Bin C contig02380 (000165-000863)complement
Replicate1	IEVQIFPAQQLGR (+2)	12	1497.83	1498.72	1	Bin A contig00267 (000887-001906)
Replicate1	VETDLESGQTIMK (+2)	12	1449.7	1450.61	1	Bin A contig00267 (008095-010218)
Replicate1	MPSAVGYQPTLAAEMGVLQER (+2)	12	2247.1	2248.58	1	Bin D contig00006 (101271-102647)
Replicate1	FLSQPFFVAEVFTGSPGK (+2)	12	1957	1958.22	1	Bin D contig00006 (101271-102647)
Replicate1	IC[57]LLGC[57]GVTTGIGAVLNTAK (+3)	12	2017.07	2018.34	1	Bin D contig00010 (038666-039775)complement
Replicate1	GYLHVPIADLDATQAALLNAK (+3)	12	2193.18	2194.49	1	Bin D contig00011 (040929-044702)complement
Replicate1	GMPSQMTPEQMSESFR (+2)	12	1841.77	1843.07	1	Bin D contig00011 (071070-071780)complement
Replicate1	DSSLGLNFAGVNYYDGQGFMVTK (+2)	12	2482.15	2483.71	1	Bin D contig00014 (004116-005135)
Replicate1	KGFVQC[57]GVSIGLPGFSNADEK (+3)	12	2209.08	2210.44	1	Bin D contig00014 (004116-005135)
Replicate1	VFLSAGSGNIVVNGRPLDEYFGR (+3)	12	2466.27	2467.73	1	Bin D contig00014 (044858-045250)
Replicate1	LPIVASLVTR (+2)	12	1067.67	1068.31	1	Bin D contig00017 (032063-033304)complement
Replicate1	INIDPDSIYTGALGGAEFAR (+2)	12	2079.03	2080.25	1	Bin D contig00017 (047901-049220)
Replicate1	LDSHAWVYSWEK (+3)	12	1519.71	1520.64	1	Bin D contig00022 (002402-004702)complement
Replicate1	LGGQNAQYALNQM[16]K (+2)	12	1550.75	1551.72	1	Bin D contig00022 (005005-005319)complement
Replicate1	GYLSPYFVNNQQSMSVDLEDPYILLHDK (+3)	12	3284.57	3286.62	1	Bin D contig00022 (082535-084196)complement
Replicate1	GGTPHFDFVAGEC[57]VK (+2)	12	1619.74	1620.75	1	Bin D contig00027 (035860-036330)
Replicate1	LEQVALEDEYFVER (+2)	12	1738.84	1739.88	1	Bin D contig00029 (077429-078727)complement
Replicate1	GTEGPEVADISTLYK (+2)	12	1578.78	1579.7	1	Bin D contig00029 (077429-078727)complement
Replicate1	GNGSTGMPAVMPLSTGVTYALLDR (+3)	12	2407.19	2408.75	1	Bin D contig00032 (023812-025140)
Replicate1	GLQSAVILTEALR (+2)	12	1369.79	1370.59	1	Bin D contig00032 (023812-025140)
Replicate1	AELSQHADFLSPLWQQQVTSAR (+3)	12	2511.25	2512.73	1	Bin D contig00032 (043587-045236)
Replicate1	SC[57]MHC[57]VDPAC[57]VSGC[57]PVSALTK (+3)	12	2334.99	2336.59	1	Bin D contig00039 (054614-055588)
Replicate1	TTLLATGGC[57]GQVFR (+2)	12	1479.75	1480.66	1	Bin D contig00041 (040979-042742)complement
Replicate1	SATNSVLWHMGDDIPFIPNK (+3)	12	2241.09	2242.51	1	Bin D contig00047 (030116-032704)complement
Replicate1	ALSHTLLVFDAFNDVK (+2)	12	1788.94	1790.02	1	Bin D contig00047 (030116-032704)complement
Replicate1	PMVQNVVIDNMLLFDFDSAALK (+3)	12	2479.25	2480.9	1	Bin D contig00047 (034510-035271)complement
Replicate1	IINEPTAAALAYGMDK (+2)	12	1676.84	1677.92	1	Bin D contig00056 (020476-022428)complement
Replicate1	DVLLLDVTPLSLGIETMGGVMTK (+3)	12	2401.28	2402.87	1	Bin D contig00056 (020476-022428)complement
Replicate1	EILTADWSGGISK (+2)	12	1375.7	1376.51	1	Bin D contig00065 (036677-036991)
Replicate1	VWNEHLAEYYAPK (+2)	12	1618.78	1619.77	1	Bin D contig00068 (024335-025552)
Replicate1	GSTSAAMSAAK (+2)	12	980.46	981.082	1	Bin D contig00068 (037559-037843)
Replicate1	LVEDIEASGK (+2)	12	1059.54	1060.16	1	Bin D contig00075 (013196-013840)complement
Replicate1	IPGALAFPC[57]ATQNELTR (+3)	12	1857.94	1859.08	1	Bin D contig00084 (034224-035576)complement
Replicate1	AKQDFDPALADK (+2)	12	1317.66	1318.43	1	Bin D contig00086 (000943-001563)
Replicate1	EGSEGVIALLNFYASQQK (+3)	12	1952.98	1954.14	1	Bin D contig00086 (000943-001563)
Replicate1	GM[16]WTIGYTGQSPER (+2)	12	1597.72	1598.73	1	Bin D contig00086 (011085-013979)complement
Replicate1	KALGIENIQER (+2)	12	1269.7	1270.44	1	Bin D contig00105 (014728-016725)complement
Replicate1	ASSLVYTFTEPGK (+2)	12	1398.7	1399.54	1	Bin D contig00111 (016910-017479)complement
Replicate1	PEFVTDFLKPR (+3)	12	1347.72	1348.55	1	Bin D contig00131 (012241-013239)
Replicate1	LSNPYGIIAVSK (+2)	12	1260.71	1261.47	1	Bin D contig00132 (023541-024347)
Replicate1	SEGIVPAPESTHAIAATIR (+2)	12	1919.01	1920.13	1	Bin D contig00138 (001452-002801)
Replicate1	SGIDRPFILSK (+2)	12	1231.69	1232.43	1	Bin D contig00139 (012251-015166)complement
Replicate1	VYEEEGIVM[16]ISPASTNPK (+2)	12	1978.96	1980.19	1	Bin D contig00144 (007121-008227)complement
Replicate1	LTEEGADNVFR (+2)	12	1249.59	1250.31	1	Bin D contig00144 (007121-008227)complement
Replicate1	VNLTHLADINAGNLPYGDQR (+3)	12	2180.1	2181.36	1	Bin D contig00144 (009432-010343)complement
Replicate1	AIWGNIGTGEVAPSNIQPVR (+3)	12	2078.09	2079.32	1	Bin D contig00147 (000117-001553)
Replicate1	VAC[57]LGLAFKPDIDDLR (+3)	12	1801.94	1803.06	1	Bin D contig00147 (020482-021738)
Replicate1	IHIVEPELDGIVHK (+3)	12	1597.88	1598.84	1	Bin D contig00147 (020482-021738)
Replicate1	VINFFQNEMGVTK (+2)	12	1525.76	1526.75	1	Bin D contig00149 (002133-003389)complement
Replicate1	FNMEEVWPAELLDK (+2)	12	1719.82	1720.94	1	Bin D contig00149 (016162-018723)complement
Replicate1	VINNFMIQGGGFEVGMK (+2)	12	1839.9	1841.16	1	Bin D contig00151 (007483-007971)complement
Replicate1	TPPAAVLLQK (+2)	12	1036.63	1037.25	1	Bin D contig00190 (013961-014392)complement
Replicate1	SQTQLAGLIAK (+2)	12	1128.65	1129.31	1	Bin D contig00199 (009660-010217)
Replicate1	VLDKFESDWAK (+2)	12	1336.67	1337.48	1	Bin D contig00199 (009660-010217)
Replicate1	KTVSPTAQLEQTITK (+2)	12	1643.91	1644.86	1	Bin D contig00199 (009660-010217)
Replicate1	ANGEIIIFDAK (+2)	12	1189.63	1190.35	1	Bin D contig00204 (012307-013935)complement
Replicate1	ELGQM[16]WQVDYSDIDNLK (+2)	12	2068.94	2070.23	1	Bin D contig00204 (012307-013935)complement
Replicate1	VAAIYDTPNHPSWLVSMK (+3)	12	2028.01	2029.32	1	Bin D contig00204 (012307-013935)complement
Replicate1	NMINAGAAGVHFEDQLAAVK (+2)	12	2055.02	2056.3	1	Bin D contig00209 (002681-003991)complement
Replicate1	IDDVLNVSGHR (+2)	12	1223.63	1224.32	1	Bin D contig00373 (000700-002640)complement
Replicate1	DKDGYYWITGR (+2)	12	1372.64	1373.47	1	Bin D contig00373 (000700-002640)complement
Replicate1	GEAINPPMTYSSGDVTVPLQPIEAFHVSR (+3)	12	3111.53	3113.46	1	Bin C contig00201 (004882-005973)
Replicate1	FTNLVNSSFWNNNVTPK (+2)	12	1980.97	1982.16	1	Bin C contig00313 (002901-004052)
Replicate1	KFC[57]SVPEFR (+2)	12	1168.57	1169.32	1	Bin C contig00401 (004019-004369)complement
Replicate1	LNLVAGMIR (+2)	12	985.574	986.233	1	Bin C contig00439 (003912-004292)complement
Replicate1	GPFVDAYVLK (+2)	12	1107.6	1108.29	1	Bin C contig00439 (004296-004574)complement
Replicate1	STILPQFVGLTFGVYNGK (+2)	12	1940.04	1941.23	1	Bin C contig00439 (004296-004574)complement
Replicate1	DKEVPGAVGSGAVEAGSAFIGR (+3)	12	2073.05	2074.25	1	Bin C contig00524 (001436-002431)complement
Replicate1	LSLGLSHEVNFEVPAGITVTTPK (+3)	12	2408.3	2409.73	1	Bin C contig00536 (000987-001520)complement
Replicate1	AEEYGSHPTTFEAPAAGSIR (+3)	12	2089.97	2091.19	1	Bin C contig00651 (000881-002872)
Replicate1	VLDASTQEIVNTAK (+2)	12	1487.78	1488.64	1	Bin C contig00691 (000153-000461)
Replicate1	VETDIESGQTIMK (+2)	12	1449.7	1450.61	1	Bin C contig00717 (001144-003261)
Replicate1	WLTGMTQQQLAEQVGIK (+2)	12	1930	1931.22	1	Bin C contig00718 (000263-000631)
Replicate1	FRPNTDTHDYDVK (+2)	12	1606.74	1607.68	1	Bin C contig00769 (000005-000442)complement
Replicate1	IGC[57]PTEIKPQEFR (+2)	12	1573.79	1574.77	1	Bin C contig00991 (001048-002166)
Replicate1	VGFVYVGPVGDGGWTYEHDK (+2)	12	2181.02	2182.35	1	Bin C contig01199 (000508-001587)complement
Replicate1	IEALAGETDLDKR (+2)	12	1429.74	1430.56	1	Bin C contig01272 (000532-002112)
Replicate1	VTIGC[57]GPAIYNDDASTVAGSQPAELETVK (+3)	12	2962.42	2964.19	1	Bin C contig01303 (001403-001744)complement
Replicate1	LGMSDGPELMDAINSVIETYGK (+2)	12	2339.1	2340.63	1	Bin C contig01303 (001403-001744)complement
Replicate1	HFEESGDRPAMQPK (+2)	12	1627.74	1628.76	1	Bin C contig01321 (000128-001312)complement
Replicate1	AQDAAFTHNLFLEQAIR (+3)	12	1943.99	1945.14	1	Bin C contig01557 (000148-001140)
Replicate1	LEEHQSGDIIVDGTELSSDLK (+3)	12	2284.11	2285.42	1	Bin C contig01564 (000089-000880)complement
Replicate1	KEAEETAMHFLEK (+2)	12	1561.74	1562.74	1	Bin C contig01564 (000089-000880)complement
Replicate1	MHVSDQVAINIANMNK (+2)	12	1783.87	1785.05	1	Bin C contig01564 (000089-000880)complement
Replicate1	EVFDGLSAANQK (+2)	12	1277.63	1278.37	1	Bin C contig01939 (000050-001027)complement
Replicate1	TLYMSGGQM[16]GAPMVFR (+2)	12	1760.8	1762.08	1	Bin C contig02007 (000295-001611)complement
Replicate1	TTADNIPMHTMGYGR (+2)	12	1663.74	1664.86	1	Bin C contig02149 (000289-001515)complement
Replicate1	EVSAGGAVTLPGVGK (+2)	12	1340.73	1341.51	1	Bin C contig02606 (000882-001169)
Replicate1	TVEETVTAAVATIGENMSVR (+3)	12	2077.04	2078.3	1	Bin C contig02702 (000177-000782)
Replicate1	IEQGVINVGDEIEIVGIK (+2)	11	1924.05	1925.18	3	Bin E contig00554 (003167-004066)complement (Gly), Bin E contig00554 (003167-004030)complement (Std), Bin E contig00554 (003167-004066)complement (Trp)
Replicate1	SMDIETASYDLVQTNLSKR (+2)	11	2170.06	2171.38	2	Bin E contig00815 (000239-002986) (Gly), Bin E contig00815 (000239-002986) (Trp)
Replicate1	GITINTSHVEYETANR (+3)	11	1803.88	1804.91	2	Bin E contig01395 (000003-000296)complement (Gly), Bin E contig01395 (000003-000296)complement (Trp)
Replicate1	ITAPLDSIISETAQIIDSDPIMK (+3)	11	2470.29	2471.82	2	Bin E contig02950 (000109-001239)complement (Gly), Bin E contig02950 (000109-001239)complement (Trp)
Replicate1	VNIDAVNPAMSK (+2)	11	1257.64	1258.44	1	Bin B contig00019 (074112-075245)complement
Replicate1	ALVAVQGPAAENVVGDLC[57]PAAR (+3)	11	2177.13	2178.44	1	Bin B contig00019 (086367-087464)
Replicate1	ELGQLWQVDYSDLDNLR (+3)	11	2063	2064.21	1	Bin B contig00026 (055342-057018)complement
Replicate1	HALGNLGFDGVEK (+2)	11	1355.68	1356.48	1	Bin B contig00033 (028264-028494)complement
Replicate1	ITVFGVGGAGGNAVNNMIEK (+2)	11	1946.99	1948.2	2	Bin B contig00033 (066083-067741)complement, Bin A contig00021 (037959-039614)complement
Replicate1	IEGC[57]TLPMPGDHNVSNALSAVAVAR (+3)	11	2578.26	2579.88	1	Bin B contig00033 (072928-073839)complement
Replicate1	TAFSGSAPLPIELYNR (+2)	11	1734.89	1735.93	1	Bin B contig00044 (002707-004599)complement
Replicate1	VAAYFHTGGTTGTPK (+2)	11	1506.75	1507.65	1	Bin B contig00044 (002707-004599)complement
Replicate1	VPGAGDLPHEGTYQTIDR (+3)	11	1924.93	1926.05	1	Bin B contig00050 (030923-031348)
Replicate1	VTVFMGAATLPAK (+2)	11	1304.72	1305.59	1	Bin B contig00050 (031767-033161)complement
Replicate1	VSVPHPDIAQWEEISFAR (+3)	11	2080.04	2081.29	1	Bin B contig00051 (004410-005069)complement
Replicate1	VKDQGVQIAIQNGGGIR (+3)	11	1751.96	1752.97	1	Bin B contig00051 (015203-016774)complement
Replicate1	TFLDEHGAVK (+2)	11	1115.56	1116.22	1	Bin B contig00053 (018491-020788)
Replicate1	QFTVNMETQAVIDSVVGYITGR (+3)	11	2427.21	2428.72	1	Bin B contig00053 (018491-020788)
Replicate1	FNPVGPLHPQNHQLIDISGDK (+2)	11	2325.19	2326.57	2	Bin B contig00053 (018491-020788), Bin D contig00022 (002402-004702)complement
Replicate1	VNVDENPNAPAQMGVR (+2)	11	1709.82	1710.87	1	Bin B contig00053 (031023-031343)complement
Replicate1	QGQLPFPAINVNDSVTK (+2)	11	1826.95	1828.03	2	Bin B contig00053 (047774-049165), Bin A contig00003 (081526-082920)
Replicate1	HAISTIMPGAPINLYDGEDS (+2)	11	2099.98	2101.29	1	Bin B contig00060 (002538-002774)complement
Replicate1	KPGQPYVTEVVGDWEMK (+3)	11	1961.96	1963.21	1	Bin B contig00060 (022083-022739)
Replicate1	TGEEVPILPR (+2)	11	1109.61	1110.26	1	Bin B contig00061 (015941-016243)
Replicate1	MGAEVFHTLK (+2)	11	1131.57	1132.33	2	Bin B contig00061 (039123-040397), Bin C contig00555 (000912-002186)
Replicate1	KLPDGALVQLTDDGATGR (+3)	11	1825.95	1827	1	Bin B contig00088 (023682-024800)complement
Replicate1	MFHSLFASEDQK (+2)	11	1438.66	1439.59	1	Bin B contig00088 (027426-028202)complement
Replicate1	NVSFAHPDVSIK (+2)	11	1312.68	1313.46	1	Bin B contig00090 (019119-021065)
Replicate1	AIFPVAGLGTR (+2)	11	1100.63	1101.3	2	Bin B contig00101 (002306-003199), Bin A contig00037 (006401-007279)
Replicate1	GVNIANFTLGR (+2)	11	1160.63	1161.31	2	Bin B contig00104 (026547-028139)complement, Bin A contig00005 (045709-047307)complement
Replicate1	ADSTC[57]VDSAAATAAAEK (+2)	11	1637.72	1638.68	1	Bin B contig00107 (010295-011062)complement
Replicate1	QGLGVSIVSTPK (+2)	11	1184.68	1185.37	2	Bin B contig00110 (007245-007637), Bin A contig00020 (011341-011733)
Replicate1	NIASGVAHVNSSFNNTK (+2)	11	1758.86	1759.87	1	Bin B contig00110 (014314-014706)
Replicate1	STPYAAQMAAEDAGKK (+2)	11	1637.77	1638.8	3	Bin B contig00110 (014314-014706), Bin A contig00020 (019032-019424), Bin C contig02184 (000494-000883)
Replicate1	NIGEETPIALAR (+2)	11	1282.69	1283.43	1	Bin B contig00110 (023159-024178)
Replicate1	ATFEDPSAHVVLPEIISK (+3)	11	1952.03	1953.2	1	Bin B contig00110 (023159-024178)
Replicate1	FMPIDAVAALEEASSYPHVTSALAELK (+3)	11	2859.44	2861.23	1	Bin B contig00120 (019481-019936)complement
Replicate1	LQNGEVDVPGDGIPPAK (+2)	11	1704.87	1705.86	1	Bin B contig00123 (020672-022297)
Replicate1	NGLPYLDQITFEVGQEPIVALLR (+3)	11	2584.39	2585.95	1	Bin B contig00123 (020672-022297)
Replicate1	REDFQAMLR (+2)	11	1164.57	1165.32	2	Bin B contig00125 (002394-002714), Bin C contig01297 (000351-000671)complement
Replicate1	KAYGGAYDVMASK (+2)	11	1359.65	1360.53	3	Bin B contig00125 (018203-019762), Bin A contig00043 (033438-034970), Bin D contig00029 (019621-021153)complement
Replicate1	GQGALAYNPLSTGITYQLIPK (+2)	11	2204.18	2205.51	1	Bin B contig00127 (014238-015524)complement
Replicate1	TAAEGLVAVAVTGGK (+2)	11	1342.75	1343.53	1	Bin B contig00129 (022512-023387)
Replicate1	VHQILEGTNEIMR (+2)	11	1538.79	1539.76	2	Bin B contig00135 (017824-018975)complement, Bin A contig00008 (104249-105394)complement
Replicate1	GKLTDSQINAVAAYVHGLGGGE (+3)	11	2156.09	2157.34	1	Bin B contig00141 (012583-013467)complement
Replicate1	IPLNPSMITPK (+2)	11	1209.68	1210.49	1	Bin B contig00142 (003092-003793)complement
Replicate1	GTAVGGGSVPGGMDHLVAAMVMK (+3)	11	2141.04	2142.52	1	Bin B contig00142 (010145-011131)complement
Replicate1	TVIGPIFFEFIQR (+2)	11	1565.86	1566.84	2	Bin B contig00145 (000107-001204)complement, Bin C contig01890 (000618-001586)complement
Replicate1	YADGALSALAPLPDPNAR (+2)	11	1810.92	1811.99	1	Bin B contig00148 (015834-016880)
Replicate1	VKGEILSGDGFLTAESK (+3)	11	1749.91	1750.94	1	Bin B contig00148 (015834-016880)
Replicate1	LTAGSDGSLNVADYDR (+2)	11	1652.76	1653.7	1	Bin B contig00155 (000523-001515)
Replicate1	LVHVSSLAAAEDAPSMYGR (+2)	11	1972.97	1974.2	1	Bin B contig00165 (017038-018018)complement
Replicate1	TPPASYFLIK (+2)	11	1135.63	1136.34	1	Bin B contig00167 (003508-003933)
Replicate1	C[57]IATPDMMPVVGR (+2)	11	1445.68	1446.73	2	Bin B contig00167 (003935-004633), Bin C contig02380 (000165-000863)complement
Replicate1	TMAAWGPALDER (+2)	11	1316.62	1317.47	1	Bin B contig00177 (013355-014365)
Replicate1	AKFDAAIQSMK (+2)	11	1208.62	1209.42	1	Bin B contig00183 (010351-011061)complement
Replicate1	AIYANFGPVLAGGK (+2)	11	1376.75	1377.59	1	Bin B contig00185 (008074-009453)complement
Replicate1	AHLLPQSALTLDDGGQLGAR (+3)	11	2032.07	2033.25	1	Bin B contig00185 (010311-011549)
Replicate1	M[16]AALQSGQVHMVNSVEPK (+3)	11	1940.94	1942.22	1	Bin B contig00192 (003180-004646)complement
Replicate1	VEYFAAGER (+2)	11	1040.49	1041.11	1	Bin B contig00192 (008618-009706)complement
Replicate1	SWYEGLTDWEK (+2)	11	1412.62	1413.49	1	Bin B contig00192 (008618-009706)complement
Replicate1	IDSVSYAGLASSPYHAR (+3)	11	1792.87	1793.93	1	Bin B contig00194 (003829-005121)complement
Replicate1	LMISLADLITTRLMGGYSSWAR (+3)	11	2454.28	2455.89	1	Bin B contig00196 (004410-004904)
Replicate1	MDALSSMANIAGYR (+2)	11	1498.69	1499.71	2	Bin B contig00198 (007920-009491), Bin A contig00023 (083874-085448)complement
Replicate1	TAGSALDAVIEIITK (+3)	11	1500.84	1501.72	1	Bin B contig00211 (010428-010715)complement
Replicate1	ERNEM[16]YWDNAGTIIDK (+2)	11	1969.88	1971.1	1	Bin B contig00218 (003414-005039)complement
Replicate1	LADDQTFTYR (+2)	11	1228.57	1229.3	1	Bin B contig00218 (003414-005039)complement
Replicate1	VSLENQEWK (+2)	11	1131.56	1132.22	1	Bin B contig00218 (003414-005039)complement
Replicate1	GYLAIPGPSVMPDR (+2)	11	1471.75	1472.71	1	Bin B contig00220 (001232-002431)complement
Replicate1	SSGLLQQNQAILR (+2)	11	1426.79	1427.61	1	Bin B contig00220 (010414-011805)complement
Replicate1	LGAVTIATNMAGR (+2)	11	1273.68	1274.49	2	Bin B contig00226 (000561-003239)complement, Bin A contig00003 (005598-008297)complement
Replicate1	VAGC[57]LVTEGVAR (+2)	11	1230.64	1231.39	2	Bin B contig00226 (006964-009477)complement, Bin A contig00003 (011179-013662)complement
Replicate1	YMSGGQMSC[57]PIVFR (+2)	11	1631.73	1632.89	1	Bin B contig00229 (009732-011111)complement
Replicate1	TLC[57]LHC[57]SVVEPDTGEAYPR (+3)	11	2203	2204.38	1	Bin B contig00241 (007814-009220)complement
Replicate1	PIAGDNGTGMHVNMSIWK (+3)	11	1926.91	1928.2	2	Bin B contig00241 (007814-009220)complement, Bin A contig00008 (098331-099737)complement
Replicate1	DIC[57]ETSWGIPK (+2)	11	1304.61	1305.43	1	Bin B contig00254 (004771-007266)complement
Replicate1	MQVTETLNEGLK (+2)	11	1361.69	1362.55	2	Bin B contig00256 (001243-002574), Bin C contig01321 (001269-001601)complement
Replicate1	SASDAGALYGSVTPR (+2)	11	1450.71	1451.54	1	Bin B contig00256 (004576-005190)complement
Replicate1	HSDASVYVVR (+2)	11	1131.57	1132.23	1	Bin B contig00260 (000612-001043)complement
Replicate1	ALSEEELQELVAASDSGAR (+2)	11	1973.95	1975.07	1	Bin B contig00260 (001040-003652)complement
Replicate1	TSTIALGNATMPFMLALADK (+2)	11	2065.06	2066.44	1	Bin B contig00260 (007902-009020)complement
Replicate1	VATDVQQILQR (+2)	11	1269.7	1270.44	2	Bin B contig00270 (004087-005511), Bin C contig01538 (000569-000922)
Replicate1	LYGEWLPLSGQTPADAPC[57]YEVYLNDPR (+3)	11	3123.46	3125.39	1	Bin B contig00277 (007725-008552)complement
Replicate1	TIVYGVNHGDLTAK (+2)	11	1486.78	1487.66	1	Bin B contig00315 (002044-003045)
Replicate1	FPHAVTFGEDWIDAGR (+2)	11	1816.85	1817.95	1	Bin B contig00315 (002044-003045)
Replicate1	EIADLIVEVVDGLAANGADGNEAAEASVR (+3)	11	2867.41	2869.06	1	Bin B contig00316 (002312-003604)
Replicate1	ANAVALADQLMK (+2)	11	1243.66	1244.46	2	Bin B contig00316 (002312-003604), Bin A contig00013 (075424-076716)
Replicate1	LIIAGGSAIPR (+2)	11	1066.65	1067.28	2	Bin B contig00316 (002312-003604), Bin A contig00013 (075424-076716)
Replicate1	YLVQQLDLVHR (+2)	11	1382.77	1383.59	3	Bin B contig00318 (002489-003139), Bin C contig01162 (001175-001813), Bin C contig02025 (000840-001478)complement
Replicate1	GQEDWDSEFQR (+2)	11	1395.57	1396.37	2	Bin B contig00352 (000913-001863), Bin C contig00719 (000760-001710)
Replicate1	LAGDGSTVTLTGAVAGQGVYPIERPTR (+3)	11	2685.41	2686.97	1	Bin B contig00387 (000557-001711)
Replicate1	NIIMLTC[57]DAFGVLPPIAR (+2)	11	2000.06	2001.39	1	Bin B contig00626 (000006-001604)complement
Replicate1	RGGEIIAAQLR (+2)	11	1182.68	1183.36	2	Bin B contig01029 (001223-002491)complement, Bin A contig00001 (245892-247361)
Replicate1	QTSDLGLGQSTAVGIGGDPIK (+2)	11	2013.04	2014.19	1	Bin B contig03480 (000099-000713)
Replicate1	LENVTMDMLGTAK (+2)	11	1421.69	1422.67	1	Bin A contig00001 (092697-094334)complement
Replicate1	AAVQEGVIVGGGVALVQGAK (+3)	11	1822.03	1823.1	1	Bin A contig00001 (092697-094334)complement
Replicate1	FTNASMAAIGGVLK (+2)	11	1378.73	1379.62	1	Bin A contig00001 (103400-106516)
Replicate1	VEITSMNHGFTVDAQSLPK (+3)	11	2073.02	2074.31	1	Bin A contig00001 (122067-123218)
Replicate1	KVFGTTQEFADASK (+2)	11	1527.76	1528.66	1	Bin A contig00001 (276732-277079)
Replicate1	AAEEAGSTDPIPVAK (+2)	11	1454.73	1455.57	1	Bin A contig00001 (303657-304892)
Replicate1	ALEGLSIEHAYGTATMR (+3)	11	1818.89	1820.03	1	Bin A contig00001 (303657-304892)
Replicate1	TVVFPASPGGYASER (+2)	11	1536.76	1537.67	1	Bin A contig00001 (364457-365341)complement
Replicate1	ITHAQSPQDYVSLGR (+3)	11	1670.84	1671.81	1	Bin A contig00001 (364457-365341)complement
Replicate1	AIFTKPGSGITSLDDLEGK (+3)	11	1948.02	1949.16	1	Bin A contig00001 (388675-389451)complement
Replicate1	FGHNEGDEPMFTNPLMYK (+3)	11	2125.92	2127.36	1	Bin A contig00001 (420498-423494)complement
Replicate1	QTSDIGLGQSTAVGIGGDPIK (+2)	11	2013.04	2014.19	2	Bin A contig00001 (423554-424438)complement, Bin C contig00367 (003287-003760)complement
Replicate1	VLADLAVHEPEAFTAIVDK (+3)	11	2037.08	2038.3	1	Bin A contig00002 (127041-127403)
Replicate1	ASHFPFTEPSAEVDLR (+2)	11	1801.86	1802.94	1	Bin A contig00002 (127723-128796)
Replicate1	VGMIPAAAGEAIAHGHQVIIETSAGDGAGFTDDDYR (+3)	11	3611.7	3613.88	1	Bin A contig00002 (136855-137973)complement
Replicate1	GLPGYQLPTLETLR (+2)	11	1556.86	1557.79	1	Bin A contig00002 (148985-149986)complement
Replicate1	TAIGTFGGALANTPPITLGATVAK (+2)	11	2241.24	2242.57	1	Bin A contig00002 (209936-211111)
Replicate1	ADTVNIAIIDPPQHSPER (+2)	11	1972	1973.15	1	Bin A contig00002 (270273-271112)complement
Replicate1	AVAAYVHQLGGGE (+2)	11	1270.63	1271.38	1	Bin A contig00002 (273917-274777)
Replicate1	TLVATFPAYLNALTGK (+2)	11	1678.93	1679.95	1	Bin A contig00003 (005598-008297)complement
Replicate1	AKPAAPAADPAAAQAAEAR (+3)	11	1746.9	1747.91	1	Bin A contig00003 (011179-013662)complement
Replicate1	NILMIGPTGVGK (+2)	11	1198.67	1199.46	2	Bin A contig00003 (026544-027851), Bin D contig00006 (028641-029969)
Replicate1	NILM[16]IGPTGVGK (+2)	11	1214.67	1215.46	2	Bin A contig00003 (026544-027851), Bin D contig00006 (028641-029969)
Replicate1	VNVDENPNSPAQMGVR (+2)	11	1725.81	1726.87	1	Bin A contig00003 (065152-065472)complement
Replicate1	LVDENPFYR (+2)	11	1151.56	1152.26	1	Bin A contig00003 (110875-111843)
Replicate1	WVFNYPANYWDGASVAIK (+2)	11	2100.01	2101.32	1	Bin A contig00005 (011881-013164)complement
Replicate1	NLPTPSAPPDPLR (+2)	11	1373.73	1374.54	1	Bin A contig00005 (028308-028844)complement
Replicate1	EATGEDYPGTGALLGR (+2)	11	1605.76	1606.69	1	Bin A contig00005 (086576-087739)complement
Replicate1	GIPNVSPLTAAR (+2)	11	1194.67	1195.37	1	Bin A contig00005 (086576-087739)complement
Replicate1	GALGPGQLLAVDMK (+2)	11	1368.74	1369.63	1	Bin A contig00005 (111765-116303)
Replicate1	EPEGAYTLEITDMALQ (+2)	11	1779.82	1780.95	1	Bin A contig00005 (150128-151114)complement
Replicate1	YAEENPDEAAMIVLEYDETGAQTEK (+3)	11	2815.24	2816.95	1	Bin A contig00005 (150128-151114)complement
Replicate1	YEDQGVATLEDGLYVLEENLEDEAFK (+3)	11	2988.38	2990.14	1	Bin A contig00005 (150128-151114)complement
Replicate1	AGATTVNAVTLHEIVR (+2)	11	1650.91	1651.86	1	Bin A contig00005 (175209-176327)complement
Replicate1	AGATTVNAVTLHEIVR (+3)	11	1650.91	1651.86	1	Bin A contig00005 (175209-176327)complement
Replicate1	FLSTLFNLK (+2)	11	1081.62	1082.29	2	Bin A contig00007 (004330-004983), Bin C contig01131 (000493-001128)
Replicate1	INNVLGQIILAR (+2)	11	1322.8	1323.58	1	Bin A contig00007 (008446-009681)complement
Replicate1	FQIGDHLDVR (+2)	11	1198.61	1199.32	1	Bin A contig00007 (011962-013644)complement
Replicate1	LAVEEEFGDAVETVYQENVPESADGER (+3)	11	2981.34	2983.07	1	Bin A contig00007 (070574-071662)
Replicate1	VTEILGEDAPINSWDLVFKPENMEK (+3)	11	2873.42	2875.21	1	Bin A contig00009 (007606-008691)
Replicate1	FPQVAGLQFTYDPAGEPGSR (+2)	11	2136.03	2137.31	1	Bin A contig00009 (018119-019687)complement
Replicate1	VAEAAVVGYPHDIK (+3)	11	1467.77	1468.65	1	Bin A contig00009 (132864-134801)
Replicate1	TAAEGLVGVSIDGGK (+2)	11	1372.72	1373.51	1	Bin A contig00012 (108960-109835)complement
Replicate1	AAPAAASAPAAAAPAPAPTK (+3)	11	1671.89	1672.88	1	Bin A contig00012 (123905-124471)
Replicate1	KGATGKPLTTDITR (+2)	11	1457.82	1458.66	1	Bin A contig00004 (098487-100244)
Replicate1	DWEKPHQDNLTGTAMAYAPAGSIR (+3)	11	2628.24	2629.86	1	Bin A contig00013 (008690-009064)complement
Replicate1	AVDAQLTPHGVEAQPDDQAVYVK (+3)	11	2450.21	2451.64	1	Bin A contig00013 (013573-015192)complement
Replicate1	PINNVEWALLC[57]DGVAK (+3)	11	1797.91	1799.03	1	Bin A contig00013 (015262-016371)complement
Replicate1	IQQLDPPDVLYEEPK (+2)	11	1782.9	1783.97	1	Bin A contig00013 (016474-017574)complement
Replicate1	VQDNGAVIEGDFSQIAR (+2)	11	1817.89	1818.94	1	Bin A contig00013 (025703-026305)complement
Replicate1	AVLEAQPTGNYVMIK (+1)	11	1632.85	1633.91	1	Bin A contig00013 (035744-036757)
Replicate1	VLDEGINPEPR (+2)	11	1237.63	1238.35	1	Bin A contig00013 (038966-040273)
Replicate1	AAAAMIEDGGLEEALANR (+3)	11	1800.87	1801.97	1	Bin A contig00013 (038966-040273)
Replicate1	NAPGLWNLGASEFTR (+2)	11	1631.81	1632.77	1	Bin A contig00013 (042671-043960)
Replicate1	RIETPIQPMDAPTLK (+2)	11	1708.92	1710	1	Bin A contig00013 (063166-063798)complement
Replicate1	GLLNMSAIAGTPVAHYG (+2)	11	1670.85	1671.91	1	Bin A contig00013 (066561-068852)
Replicate1	AVAFGEALEPEFK (+2)	11	1406.71	1407.57	1	Bin A contig00013 (075424-076716)
Replicate1	HGIDAIVTEPHK (+2)	11	1315.69	1316.46	1	Bin A contig00013 (079069-079380)complement
Replicate1	NYHIPISNTAAGTLLLEC[57]AA (+2)	11	2128.06	2129.36	1	Bin A contig00013 (090841-091689)complement
Replicate1	ALNATLAEHFAETQIYR (+3)	11	1946.99	1948.14	1	Bin A contig00016 (046093-047541)complement
Replicate1	IYEFNLLPEDGHK (+2)	11	1573.78	1574.73	1	Bin A contig00016 (065096-066712)complement
Replicate1	ALQAEGKPIEIR (+2)	11	1323.75	1324.53	1	Bin A contig00016 (065096-066712)complement
Replicate1	GPIGANALANPR (+2)	11	1149.63	1150.29	1	Bin A contig00016 (076197-077549)complement
Replicate1	AQRPGDIVTTMK (+2)	11	1315.69	1316.53	1	Bin A contig00016 (078167-079639)complement
Replicate1	AVC[57]AATTKPVNALAAGPDTTLTQADFAR (+3)	11	2830.43	2832.12	1	Bin A contig00018 (058609-059430)
Replicate1	SGGLAQMVGNLGQSVMK (+2)	11	1675.84	1676.96	1	Bin A contig00018 (070441-072246)
Replicate1	FEVELIAPIAMEDGLR (+2)	11	1801.93	1803.08	2	Bin A contig00020 (000018-000422), Bin A contig00214 (013138-013542)complement
Replicate1	VLDASTQEIVATAK (+2)	11	1444.78	1445.61	1	Bin A contig00020 (000491-000805)
Replicate1	KPFSELTIK (+2)	11	1061.61	1062.26	2	Bin A contig00020 (005320-005700), Bin C contig00439 (003912-004292)complement
Replicate1	AVFEMLGVQDVVAK (+2)	11	1504.8	1505.78	1	Bin A contig00020 (012824-013402)
Replicate1	FAVVNLGLIQK (+2)	11	1200.72	1201.46	1	Bin A contig00020 (015578-016042)
Replicate1	AVAAAVLGDPQAAEFVPTTPK (+3)	11	2052.09	2053.31	1	Bin A contig00020 (026426-027442)
Replicate1	ALDIAESGPVDGFDATLK (+2)	11	1817.9	1818.97	1	Bin A contig00020 (103846-104808)
Replicate1	LLPC[57]AAWVEGALGLK (+2)	11	1596.87	1597.89	1	Bin A contig00020 (103846-104808)
Replicate1	SHYYEYGNPAAMR (+2)	11	1557.67	1558.67	1	Bin A contig00024 (036526-037323)complement
Replicate1	AILTANPELDGMFGTNEGSAIGIVNAVR (+3)	11	2829.43	2831.16	1	Bin A contig00025 (016882-017829)
Replicate1	GVYGSVMKPGYISQEITSER (+3)	11	2200.08	2201.46	1	Bin A contig00030 (007710-009455)complement
Replicate1	AMPAGEVTQEVIDEFVQSAVAAR (+3)	11	2417.19	2418.68	1	Bin A contig00030 (026672-027082)complement
Replicate1	DEQAAAISAIADK (+2)	11	1301.65	1302.39	1	Bin A contig00030 (031055-031615)complement
Replicate1	IPLTPDVPTIK (+2)	11	1192.71	1193.43	1	Bin A contig00035 (025165-026109)
Replicate1	DFPGLGVSAQR (+2)	11	1145.58	1146.25	1	Bin A contig00037 (026646-027734)complement
Replicate1	IKPVPTLPDAQTVTEVK (+2)	11	1835.04	1836.13	1	Bin A contig00048 (030923-031756)
Replicate1	AYLSGNLC[57]R (+2)	11	1052.51	1053.16	1	Bin A contig00048 (040119-040604)complement
Replicate1	YM[16]SGGQMNVPVVFR (+2)	11	1599.75	1600.86	1	Bin A contig00064 (031235-032653)
Replicate1	LGTYNPLLPK (+2)	11	1114.64	1115.32	1	Bin A contig00070 (005956-006354)
Replicate1	HVSDLYLYPNTVR (+2)	11	1575.8	1576.75	1	Bin A contig00214 (010856-012817)complement
Replicate1	DGIVDLAYVNPGYTAGR (+2)	11	1779.88	1780.93	1	Bin A contig00267 (000887-001906)
Replicate1	ALADLTAVNVRPSLPDISSSLSALQAR (+3)	11	2764.51	2766.11	1	Bin D contig00006 (009259-010437)complement
Replicate1	DNLLKPLQQVGGVVER (+3)	11	1763.99	1765.02	1	Bin D contig00006 (070538-071638)complement
Replicate1	KEGLVQIAAIFEETANQEK (+3)	11	2117.1	2118.34	1	Bin D contig00006 (081245-081823)
Replicate1	DIVEQLAQQI (+2)	11	1155.61	1156.29	1	Bin D contig00006 (097728-098198)
Replicate1	FVWTPIMGALDTR (+2)	11	1505.77	1506.77	1	Bin D contig00006 (097728-098198)
Replicate1	IHGLEDAMSYEMLEFPGNTFGLVLNLER (+3)	11	3194.54	3196.61	1	Bin D contig00006 (098761-100302)
Replicate1	FLSQPFFVAEVFTGSPGK (+3)	11	1957	1958.22	1	Bin D contig00006 (101271-102647)
Replicate1	IC[57]LLGC[57]GVTTGIGAVLNTAK (+2)	11	2017.07	2018.34	1	Bin D contig00010 (038666-039775)complement
Replicate1	MQLIGGTWYGGEMK (+2)	11	1569.73	1570.83	1	Bin D contig00010 (115170-116789)complement
Replicate1	VYGGQTINAGGIIIR (+2)	11	1530.85	1531.75	1	Bin D contig00011 (090992-091249)complement
Replicate1	ILGMQTAGVPPR (+2)	11	1238.68	1239.49	1	Bin D contig00017 (023004-024209)complement
Replicate1	PFIGGLAGADLTESHFTK (+3)	11	1859.94	1861.06	1	Bin D contig00017 (032063-033304)complement
Replicate1	LFNDMVSAILGC[57]DRPVIC[57]R (+3)	11	2235.1	2236.58	1	Bin D contig00017 (043516-044652)
Replicate1	VGGVYDLGFR (+2)	11	1081.56	1082.21	1	Bin D contig00017 (046600-047889)
Replicate1	MWITNSPIADVFVVWAK (+2)	11	1976.02	1977.33	1	Bin D contig00017 (052271-053464)
Replicate1	SALSAAAGNQAAFPQLR (+2)	11	1671.87	1672.84	1	Bin D contig00017 (103137-105191)
Replicate1	VDGVTHVYGTVIR (+3)	11	1414.76	1415.59	1	Bin D contig00022 (002402-004702)complement
Replicate1	TGGMIPAHYIQEVVC[57]EVGGK (+3)	11	2144.04	2145.43	1	Bin D contig00027 (013083-013397)
Replicate1	GGSPANFLDVGGGTTAER (+2)	11	1704.81	1705.78	1	Bin D contig00034 (006927-008090)complement
Replicate1	VGGVVLVDSLDKVEAEAER (+3)	11	1984.05	1985.2	1	Bin D contig00034 (006927-008090)complement
Replicate1	VFQYGEHTVC[57]IETGEIAR (+3)	11	2108	2109.29	1	Bin D contig00038 (057114-059210)complement
Replicate1	LESSSMLQHLVGASR (+2)	11	1613.82	1614.82	1	Bin D contig00041 (033583-035025)complement
Replicate1	HFFGEGGGPQQEPR (+2)	11	1541.7	1542.61	1	Bin D contig00041 (033583-035025)complement
Replicate1	C[57]ITLPHLGASTTEAEENC[57]AVMVADQVR (+3)	11	2971.38	2973.26	1	Bin D contig00047 (010477-011652)complement
Replicate1	AC[57]GVDGVRPGAYC[57]EPR (+2)	11	1762.79	1763.89	1	Bin D contig00047 (030116-032704)complement
Replicate1	GHPVAYVGDVVGTGSSR (+3)	11	1656.82	1657.78	1	Bin D contig00047 (030116-032704)complement
Replicate1	MEAC[57]GDMITK (+2)	11	1154.48	1155.34	1	Bin D contig00047 (034510-035271)complement
Replicate1	VYGTADPEHPGVAAFNSQGR (+3)	11	2071.97	2073.18	1	Bin D contig00056 (002421-003605)complement
Replicate1	SNILLIGPTGSGK (+2)	11	1255.71	1256.45	1	Bin D contig00057 (034028-035299)complement
Replicate1	LAQIWWQQIGDVNSGAFTPQQAMDR (+3)	11	2859.38	2861.15	1	Bin D contig00067 (028950-030689)
Replicate1	WNQVIQTNLSSC[57]FNTC[57]R (+2)	11	2126.96	2128.29	1	Bin D contig00069 (021836-022558)complement
Replicate1	ADQLVAIVPPNHPEAER (+2)	11	1854.96	1856.04	1	Bin D contig00073 (031706-032620)complement
Replicate1	VNLQITGVNHIDAPAVLDR (+3)	11	2044.11	2045.3	1	Bin D contig00075 (017094-018608)complement
Replicate1	QLEDMKDGGTVVIAAPPNPFR (+2)	11	2254.14	2255.55	1	Bin D contig00086 (001582-002871)
Replicate1	VM[16]IFDPKPK (+2)	11	1089.59	1090.33	1	Bin D contig00086 (001582-002871)
Replicate1	NVQPIQIPNPAADLWR (+2)	11	1830.97	1832.07	1	Bin D contig00086 (009144-010241)complement
Replicate1	LPLC[57]AEMC[57]STK (+2)	11	1308.59	1309.52	2	Bin D contig00086 (010439-011068)complement, Bin C contig00838 (002216-002725)complement
Replicate1	GMWTIGYTGQSPER (+2)	11	1581.72	1582.74	1	Bin D contig00086 (011085-013979)complement
Replicate1	AHNIGYFFYNGGGDSADTC[57]YK (+3)	11	2355.99	2357.44	1	Bin D contig00100 (017382-018641)
Replicate1	SLSSETALEADAVHVLEDMGLGEHIFK (+3)	11	2897.41	2899.19	1	Bin D contig00103 (003123-003680)complement
Replicate1	VPLFVQTGELIK (+2)	11	1342.79	1343.61	1	Bin D contig00109 (003957-004529)
Replicate1	KLEYVVGDTSSNPSR (+2)	11	1650.82	1651.77	1	Bin D contig00109 (008537-009904)complement
Replicate1	GKDYSYGVGLR (+2)	11	1213.61	1214.33	1	Bin D contig00116 (000778-002031)
Replicate1	INDAHSIGIGLNLAAQR (+2)	11	1761.95	1762.96	1	Bin D contig00116 (000778-002031)
Replicate1	ALGIGALAVGNVK (+2)	11	1181.71	1182.41	1	Bin D contig00117 (015538-016437)
[truncated: 50,114 more rows]

## Sheet: SOM_Table1b
SOM Table 1b. List of peptides identified in two technical replicates by MyriMatch/Idpicker platfrom by searching raw data against the predicted metagenome. In the metagenome, the BD1-5/SN-2 sequences were translated with UGA coding for all 20 amino acids as well as UGA acting as a STOP codon.
Sample ID	Sequence	Filtered Spectra	Monoisotopic Mass	Molecular Weight	Proteins	Protein Accessions
Replicate1	AWVEYEAQEVGGADTDR (+2)	1138	1894.83	1895.93	1	Bin D contig00014 (045933-046880)
Replicate1	AVFQYEWSTNDDFGNGINTTAGAGLNAR (+3)	432	2988.36	2990.11	1	Bin D contig00014 (045933-046880)
Replicate1	AWVEYEAQEVGGADTDR (+3)	354	1894.83	1895.93	1	Bin D contig00014 (045933-046880)
Replicate1	TDEAAIVAALEAAGADYISADAQSSSSK (+3)	343	2711.28	2712.83	1	Bin A contig00013 (035744-036757)
Replicate1	VATVSLPR (+2)	296	841.502	841.995	1	CNTM:cont_gi|136429|sp|P00761|TRYP_PIG
Replicate1	KVVVVGGGTAGATAAK (+2)	288	1384.8	1385.61	1	Bin D contig00086 (001582-002871)
Replicate1	YFQIAANASNK (+2)	279	1225.61	1226.34	2	Bin B contig00026 (055342-057018)complement, Bin D contig00204 (012307-013935)complement
Replicate1	GLYTISDFTVNASYTLNDR (+2)	279	2149.03	2150.3	1	Bin C contig01422 (000513-001454)
Replicate1	AYHLTADYTWGWTQEESIR (+3)	230	2326.07	2327.46	1	Bin D contig00103 (006120-007475)complement
Replicate1	FTALASGEVDLLAR (+2)	226	1461.78	1462.65	1	Bin B contig00110 (023159-024178)
Replicate1	KVYVEEADYPTEPLHGR (+3)	223	2001.98	2003.17	1	Bin B contig00026 (055342-057018)complement
Replicate1	NMITGAAQMDGAILVVNAADGPMPQTR (+3)	216	2741.33	2743.14	1	Bin C contig02573 (000002-001177)
Replicate1	FTALASGEIDLLAR (+2)	201	1475.8	1476.67	1	Bin C contig00783 (000172-001140)
Replicate1	LGEHNIDVLEGNEQFINAAK (+3)	200	2210.1	2211.39	1	CNTM:cont_gi|136429|sp|P00761|TRYP_PIG
Replicate1	VLDEHTSVDPQIVEDVSGSEIVR (+3)	200	2522.25	2523.7	1	Bin B contig00218 (003414-005039)complement
Replicate1	AFYLTFDNIEVGR (+2)	198	1543.77	1544.71	1	Bin A contig00013 (035744-036757)
Replicate1	GAFIDVATAHFNSDMSSEEAVSK (+3)	193	2412.09	2413.57	1	Bin B contig00044 (047176-048432)
Replicate1	HPEPEVQQSVQVISK (+3)	188	1703.88	1704.88	1	Bin B contig00026 (055342-057018)complement
Replicate1	VVVVGGGTAGATAAK (+2)	188	1256.71	1257.44	1	Bin D contig00086 (001582-002871)
Replicate1	TALYEEAQVVFK (+2)	186	1396.72	1397.57	1	Bin B contig00155 (008982-010574)
Replicate1	ELDGATVC[57]IQTGTTTELNLADFFR (+3)	183	2671.28	2672.89	3	Bin B contig00110 (023159-024178), Bin A contig00020 (026426-027442), Bin C contig00783 (000172-001140)
Replicate1	HPEPEVQQSIQVISK (+3)	179	1717.9	1718.9	1	Bin D contig00204 (012307-013935)complement
Replicate1	DFPEVVSLVEDATDQLGFAAEAQAK (+3)	178	2649.28	2650.84	1	Bin B contig00053 (018491-020788)
Replicate1	IC[57]YEVETDGAGVFIR (+2)	167	1727.82	1728.89	1	Bin D contig00204 (012307-013935)complement
Replicate1	WEATDTDDNGAGATGGAGAAGFAVSTGGFR (+3)	165	2786.22	2787.82	1	Bin C contig01422 (000513-001454)
Replicate1	THPESDHLYVDATLNPDAETSASVAVFK (+3)	162	3013.43	3015.2	1	Bin A contig00004 (098487-100244)
Replicate1	HPEPEVQQSVQVISK (+2)	161	1703.88	1704.88	1	Bin B contig00026 (055342-057018)complement
Replicate1	QDVHYQPGHNSTTMGETLEADGK (+3)	155	2514.11	2515.62	1	Bin A contig00004 (083284-085227)complement
Replicate1	SSDLAEDAVEVLSDLR (+2)	154	1717.84	1718.81	1	Bin A contig00001 (393446-394645)
Replicate1	SFLAGNTGAQAGGWFSK (+2)	147	1697.82	1698.83	1	Bin C contig01939 (000050-001027)complement
Replicate1	VAEVQIAYDAR (+2)	144	1233.64	1234.36	1	Bin D contig00204 (012307-013935)complement
Replicate1	QAIIDVVFQGAGQIAK (+2)	141	1656.92	1657.91	2	Bin B contig00155 (008982-010574), Bin A contig00030 (016633-018204)complement
Replicate1	ITELSEGAIQTEYFAAGER (+2)	138	2084.01	2085.23	1	Bin A contig00037 (026646-027734)complement
Replicate1	DFAPVVALVEDATEQLGFAGEAK (+3)	137	2376.18	2377.6	1	Bin D contig00022 (002402-004702)complement
Replicate1	AAVQEGVIVGGGVALVQAGK (+2)	135	1822.03	1823.1	2	Bin B contig00141 (022378-022869)complement, Bin C contig00934 (000052-000663)
Replicate1	KVYVEEADYPTEPLHGR (+2)	134	2001.98	2003.17	1	Bin B contig00026 (055342-057018)complement
Replicate1	HPEPEVQQSIQVISK (+2)	134	1717.9	1718.9	1	Bin D contig00204 (012307-013935)complement
Replicate1	FLEPVPVTADNLSVVVDAGWIEQDALC[57]QGVTDGPAPC[57]N (+4)	123	4052.91	4055.4	1	Bin A contig00013 (035744-036757)
Replicate1	ITELSEGAIQTEYFAAGER (+3)	118	2084.01	2085.23	1	Bin A contig00037 (026646-027734)complement
Replicate1	TAADGTVTEGGTLK (+2)	114	1319.66	1320.4	1	Bin B contig00026 (055342-057018)complement
Replicate1	NMEQILTANDNNVDAVVASNDGTAGGVVAALTAQGMDGIPVSGQDGDHAALNR (+4)	114	5233.46	5236.59	1	Bin A contig00013 (035744-036757)
Replicate1	GLYTISDFTVNASYTLNDR (+3)	114	2149.03	2150.3	1	Bin C contig01422 (000513-001454)
Replicate1	AGSFNPC[57]AVAEALEGFEFDGLGNGPTLYR (+3)	113	3058.41	3060.28	1	Bin A contig00009 (127487-128836)
Replicate1	NTTEALGWQTTAAVK (+2)	111	1589.8	1590.73	1	Bin D contig00103 (006120-007475)complement
Replicate1	ILLVDYTDLENLTTTEIEAER (+3)	110	2450.24	2451.68	1	Bin A contig00004 (098487-100244)
Replicate1	AVAAAVLGDANAVEFVPTTGK (+2)	108	2000.06	2001.24	1	Bin B contig00110 (023159-024178)
Replicate1	AASGALDAIVSIITK (+2)	107	1428.82	1429.66	1	Bin A contig00005 (132093-132380)
Replicate1	TC[57]YEVETDGAGLFVR (+2)	105	1715.78	1716.84	1	Bin B contig00026 (055342-057018)complement
Replicate1	IAYEGPDSTNPLAFHHYNPDEVVMGK (+3)	105	2900.34	2902.15	1	Bin A contig00013 (038966-040273)
Replicate1	GVNVDGDYVNESR (+2)	102	1422.64	1423.44	1	Bin D contig00204 (012307-013935)complement
Replicate1	TPVGSFSGAFANTPAHDLGTAVLEALVER (+3)	101	2926.48	2928.21	1	Bin A contig00002 (015189-016364)
Replicate1	DMNADDVIFTFER (+2)	99	1571.69	1572.69	1	Bin B contig00155 (008982-010574)
Replicate1	TAGSALDAVIEIITK (+2)	98	1500.84	1501.72	1	Bin B contig00211 (010428-010715)complement
Replicate1	WKTDEAAIVAALEAAGADYISADAQSSSSK (+3)	97	3025.45	3027.21	1	Bin A contig00013 (035744-036757)
Replicate1	FLHDGFFDPTGR (+2)	96	1407.66	1408.52	2	Bin B contig00026 (055342-057018)complement, Bin D contig00204 (012307-013935)complement
Replicate1	AGYVDAAVEMGIANAFTDYDAAVTR (+3)	95	2590.2	2591.8	2	Bin E contig00815 (000239-002986) (Gly), Bin E contig00815 (000239-002986) (Trp)
Replicate1	DFAPVVALVEDATEQLGFAGEAK (+2)	94	2376.18	2377.6	1	Bin D contig00022 (002402-004702)complement
Replicate1	GNDADVATFGVGATFVSSDK (+2)	93	1956.91	1958.04	1	Bin B contig00260 (003750-004718)complement
Replicate1	VVSLVINDENVALTR (+2)	92	1640.91	1641.86	1	Bin B contig00218 (003414-005039)complement
Replicate1	LGEHNIDVLEGNEQFINAAK (+2)	90	2210.1	2211.39	1	CNTM:cont_gi|136429|sp|P00761|TRYP_PIG
Replicate1	IIAWGTEGGMNNFSDIMTEEQIK (+3)	88	2583.2	2584.87	1	Bin B contig00026 (055342-057018)complement
Replicate1	NESAQLVESVLGHMSDALVDGESVK (+3)	86	2613.26	2614.84	1	Bin B contig00061 (015941-016243)
Replicate1	AVAAAVLGDANAVEFVPTTGK (+3)	86	2000.06	2001.24	1	Bin B contig00110 (023159-024178)
Replicate1	GEAAMQIMGDWAK (+2)	85	1406.63	1407.61	1	Bin B contig00044 (047176-048432)
Replicate1	VHSGVSVFAGVGER (+2)	85	1399.72	1400.54	1	Bin B contig00270 (004087-005511)
Replicate1	YSDEWHVDHLVNPQAVVPESVMPK (+3)	84	2775.33	2777.07	1	Bin A contig00002 (272966-273718)
Replicate1	VDVHYQPGHNSTSMGETK (+3)	84	1985.89	1987.11	1	Bin C contig00796 (001239-001844)complement
Replicate1	TVLIQELINNIAK (+2)	83	1467.87	1468.74	1	Bin A contig00030 (027134-028576)complement
Replicate1	SAGAALEAVC[57]ALITR (+2)	83	1501.79	1502.71	1	Bin C contig02606 (000882-001169)
Replicate1	AEVLHYWTSGGEAAAVK (+2)	82	1787.88	1788.95	1	Bin B contig00044 (047176-048432)
Replicate1	AAGEVAVSLAGGTAPADIDGAAEWTSPSGTTLTAK (+3)	82	3242.59	3244.47	1	Bin A contig00013 (035744-036757)
Replicate1	SPHGVDVSPDGTHVIVSGK (+3)	82	1886.95	1888.04	1	Bin D contig00022 (002402-004702)complement
Replicate1	AMNEAGNVTWDLVDVVAADAIR (+3)	81	2329.14	2330.57	1	Bin A contig00013 (015262-016371)complement
Replicate1	ALVDLDMDALGSDTMIK (+2)	80	1806.87	1808.08	1	Bin B contig00044 (047176-048432)
Replicate1	GVYGSMNWNWQLSDAGTQAFVK (+3)	80	2458.14	2459.69	1	Bin A contig00009 (127487-128836)
Replicate1	LVLEVGDDAC[57]DPK (+2)	80	1429.68	1430.55	1	Bin D contig00144 (007121-008227)complement
Replicate1	AEVVSYEWGEYLSR (+2)	78	1686.79	1687.8	1	Bin B contig00155 (008982-010574)
Replicate1	HGYELITLPVDHPGQEQK (+3)	78	2060.03	2061.25	1	Bin A contig00005 (011881-013164)complement
Replicate1	IVDTFYALGGGSLFIK (+2)	77	1699.92	1700.97	1	Bin A contig00004 (098487-100244)
Replicate1	AVDGAFLLPIEDVFSISGR (+2)	77	2005.05	2006.26	1	Bin C contig02573 (000002-001177)
Replicate1	AAVQEGVIVGGGVALVQAGK (+3)	75	1822.03	1823.1	2	Bin B contig00141 (022378-022869)complement, Bin C contig00934 (000052-000663)
Replicate1	LGVVYAEDNTPNAQETYLDHR (+3)	75	2404.13	2405.53	1	Bin C contig01422 (000513-001454)
Replicate1	FTFVGVNYYDGQGFMVNK (+2)	73	2084.97	2086.32	1	Bin B contig00110 (023159-024178)
Replicate1	GFSDAFAAAFEGAGGTITTSVAHEDGK (+3)	73	2613.2	2614.73	1	Bin A contig00018 (100781-101974)
Replicate1	MYGYETDNAMIEWHGQQEEAGVVK (+3)	72	2784.22	2786.01	1	Bin D contig00086 (001582-002871)
Replicate1	AVAASAGLSQDAVAK (+2)	71	1357.72	1358.5	3	Bin E contig01712 (000106-000378) (Gly), Bin E contig01712 (000061-000378) (Std), Bin E contig01712 (000106-000378) (Trp)
Replicate1	TIQVTDTPGTAAVHFEFNADGTEVWVSK (+3)	71	3019.46	3021.25	1	Bin B contig00026 (055342-057018)complement
Replicate1	GLNAQWQDGGLIYSPPFR (+2)	71	2018	2019.22	1	Bin B contig00110 (023159-024178)
Replicate1	VIC[57]QGLTGSQGTFHTEQAVAYGTK (+3)	71	2552.23	2553.77	1	Bin A contig00001 (423554-424438)complement
Replicate1	WSDGKPVTAGDFVYAWQR (+3)	70	2082	2083.26	1	Bin B contig00218 (003414-005039)complement
Replicate1	LPEGAPAPDSIC[57]ALFDTETYPGK (+3)	70	2448.15	2449.66	1	Bin A contig00013 (015262-016371)complement
Replicate1	APEHPAPAAHDDVFEAYR (+3)	70	1991.91	1993.1	1	Bin A contig00030 (001204-002091)complement
Replicate1	IITHPNFNGNTLDNDIM[16]LIK (+2)	68	2298.17	2299.6	1	CNTM:cont_gi|136429|sp|P00761|TRYP_PIG
Replicate1	FLEPVPVTADNLSVVVDAGWIEQDALC[57]QGVTDGPAPC[57]N (+3)	68	4052.91	4055.4	1	Bin A contig00013 (035744-036757)
Replicate1	TNVETQAVIDSVVGFITSHNFK (+3)	68	2405.22	2406.65	1	Bin D contig00022 (002402-004702)complement
Replicate1	VLAAQIDTITAELSK (+2)	67	1571.88	1572.8	3	Bin E contig01712 (000106-000378) (Gly), Bin E contig01712 (000061-000378) (Std), Bin E contig01712 (000106-000378) (Trp)
Replicate1	NWENFFVVIER (+2)	67	1451.72	1452.61	1	Bin B contig00026 (055342-057018)complement
Replicate1	AYNIETIYQTLALADNLDAASNLFLGR (+3)	67	2969.51	2971.28	1	Bin A contig00013 (038123-038887)
Replicate1	AITEAAGINGESSFTR (+2)	66	1622.79	1623.72	1	Bin A contig00018 (100781-101974)
Replicate1	VGALDVFDEVASGNSQAYIGADYYWTGK (+3)	66	2995.39	2997.18	1	Bin A contig00037 (026646-027734)complement
Replicate1	DMATYIQMDPPKPPEMSLAQMK (+3)	65	2521.17	2522.98	1	Bin B contig00026 (055342-057018)complement
Replicate1	AQELAVEHINGMGDGGMLNTFSSK (+3)	65	2505.16	2506.77	1	Bin A contig00009 (127487-128836)
Replicate1	AGAIAFEAGLTNDSGWC[57]PIDLGTFESK (+3)	65	2826.32	2828.04	1	Bin D contig00086 (001582-002871)
Replicate1	LAEEIVGLTLLEAQELK (+2)	64	1868.05	1869.16	2	Bin B contig00167 (007153-007524), Bin A contig00214 (000639-001013)complement
Replicate1	MNDIDIDNIMSVTLR (+2)	64	1748.84	1750	1	Bin A contig00004 (098487-100244)
Replicate1	SPHGVDVSPDGTHVIVSGK (+2)	63	1886.95	1888.04	1	Bin D contig00022 (002402-004702)complement
Replicate1	SFGQEYGFPPSQAAQTC[57]YVQALLYADAVER (+3)	63	3365.57	3367.62	1	Bin D contig00103 (006120-007475)complement
Replicate1	GMGIEPEGYVLYTYGAIQAWAQAATAAGSTDTAK (+3)	63	3461.64	3463.78	1	Bin D contig00144 (007121-008227)complement
Replicate1	IITHPNFNGNTLDNDIMLIK (+3)	62	2282.17	2283.6	1	CNTM:cont_gi|136429|sp|P00761|TRYP_PIG
Replicate1	VDWIWANPEVLAK (+2)	62	1539.81	1540.76	1	Bin B contig00044 (047176-048432)
Replicate1	AEVLHYWTSGGEAAAVK (+3)	62	1787.88	1788.95	1	Bin B contig00044 (047176-048432)
Replicate1	AVIEAAC[57]MEENAAAYEENIAK (+3)	62	2296.04	2297.49	1	Bin B contig00192 (008618-009706)complement
Replicate1	C[57]EGTWC[57]AAPVNVHR (+2)	62	1655.73	1656.78	1	Bin C contig01182 (001247-002320)complement
Replicate1	LPEGAPAPDSIC[57]ALFDTETYPGK (+2)	61	2448.15	2449.66	1	Bin A contig00013 (015262-016371)complement
Replicate1	IFTLHADHEQNASTSTVR (+3)	60	2025.99	2027.15	3	Bin B contig00180 (000007-001095), Bin A contig00048 (049801-051096), Bin C contig01026 (000022-000654)
Replicate1	DVFVHISAVER (+2)	60	1270.67	1271.42	4	Bin A contig00021 (013141-013347), Bin A contig00028 (031523-031729)complement, Bin C contig00325 (001254-001460), Bin C contig01732 (000880-001086)complement
Replicate1	FC[57]GTGC[57]SVLVGTK (+2)	60	1384.65	1385.55	1	Bin D contig00149 (016162-018723)complement
Replicate1	FTALQSGEIDMLSR (+2)	59	1566.77	1567.76	1	Bin D contig00014 (004116-005135)
Replicate1	GVNVDGDYVEEAR (+2)	58	1421.64	1422.45	1	Bin B contig00026 (055342-057018)complement
Replicate1	AFNEDVWDAMGEAAM[16]EVFEETAAHSDLAAR (+3)	58	3298.42	3300.5	1	Bin A contig00037 (026646-027734)complement
Replicate1	ELGQMWQVDYSDIDNLK (+2)	58	2052.95	2054.24	1	Bin D contig00204 (012307-013935)complement
Replicate1	FLNTGPLKPENEQLIDITGSEMK (+3)	58	2573.3	2574.9	1	Bin C contig00796 (001239-001844)complement
Replicate1	AFTC[57]GATGTQAGGWFNK (+2)	57	1772.79	1773.89	1	Bin B contig00192 (008618-009706)complement
Replicate1	ILIMDEPTAALGPQETQMVAELINQLK (+3)	57	2965.55	2967.46	1	Bin A contig00013 (038123-038887)
Replicate1	LAFVGLSSSWGTVAIGR (+2)	57	1719.93	1720.97	1	Bin D contig00014 (045933-046880)
Replicate1	GHEMAPFDAYHK (+2)	57	1401.61	1402.53	1	Bin D contig00149 (016162-018723)complement
Replicate1	GFMTTIHSYTGDQPTLDTMHSDLYR (+3)	56	2886.3	2888.15	1	Bin A contig00008 (113801-114799)complement
Replicate1	DKESAIVVVDDK (+2)	56	1316.68	1317.44	1	Bin A contig00004 (098487-100244)
Replicate1	LTAITDTEGLTPHPGR (+2)	56	1677.87	1678.84	1	Bin A contig00004 (098487-100244)
Replicate1	GATQAVQMFGPAQR (+2)	56	1460.72	1461.64	1	Bin D contig00117 (020386-020898)
Replicate1	GLAGVFDAAQHAADTINAMSDGNLTVEIK (+3)	56	2928.43	2930.21	1	Bin C contig01939 (000050-001027)complement
Replicate1	DMATYIQMDPPKPPEM[16]SLAQM[16]K (+3)	55	2553.16	2554.97	1	Bin B contig00026 (055342-057018)complement
Replicate1	VLDEHTSVDPQIVEDVSGSEIVR (+2)	55	2522.25	2523.7	1	Bin B contig00218 (003414-005039)complement
Replicate1	SNPLELSLIYNTSEAHKK (+2)	55	2043.06	2044.27	1	Bin B contig00218 (003414-005039)complement
Replicate1	LAEEIVGLTLLEAQELK (+3)	54	1868.05	1869.16	2	Bin B contig00167 (007153-007524), Bin A contig00214 (000639-001013)complement
Replicate1	ALQILADGGEVDYVGATNVELVGPGEAAGSYR (+3)	54	3190.58	3192.44	1	Bin A contig00018 (100781-101974)
Replicate1	VDVHYQPGHNSTSMGETK (+2)	54	1985.89	1987.11	1	Bin C contig00796 (001239-001844)complement
Replicate1	FHTTEYFTPTR (+2)	53	1398.66	1399.51	1	Bin B contig00155 (008982-010574)
Replicate1	WAIDAHGADWIKPENIVVNGAYK (+3)	53	2566.3	2567.85	1	Bin B contig00218 (003414-005039)complement
Replicate1	AHQLTIGETATVK (+2)	53	1367.74	1368.54	1	Bin A contig00012 (123905-124471)
Replicate1	IFTGGWAAGSAGAEDVR (+2)	53	1663.8	1664.77	1	Bin A contig00030 (003279-004757)complement
Replicate1	GIALFEGQFVENR (+2)	53	1478.75	1479.64	1	Bin A contig00037 (026646-027734)complement
Replicate1	GPSYGWGFTNSFC[57]SER (+2)	53	1850.77	1851.92	1	Bin D contig00022 (002402-004702)complement
Replicate1	GILGTTNWNWSLQDEGSK (+2)	53	2004.95	2006.13	1	Bin D contig00103 (006120-007475)complement
Replicate1	WSLNALVTAEELGVTSANIGEMAAGTNNPEINR (+3)	53	3441.68	3443.75	1	Bin C contig00783 (000172-001140)
Replicate1	GTQTVSVWK (+2)	52	1004.53	1005.13	1	Bin A contig00013 (035744-036757)
Replicate1	FTFVGVNYYDGQGFMVPK (+2)	52	2067.98	2069.34	1	Bin C contig00783 (000172-001140)
Replicate1	YEGNYVAVPVNVHR (+2)	51	1615.81	1616.77	1	Bin B contig00044 (047176-048432)
Replicate1	WSDGKPVTAGDFVYAWQR (+2)	51	2082	2083.26	1	Bin B contig00218 (003414-005039)complement
Replicate1	VNHQLLGEGEVVQAVQTQMQTK (+3)	51	2436.24	2437.73	1	Bin D contig00067 (028950-030689)
Replicate1	DLEEAGASVEIK (+2)	51	1259.62	1260.35	1	Bin D contig00190 (012067-012444)complement
Replicate1	SNNISYEPVPIETNAEAQQQYLAGAC[57]DVYTTDASGLAATR (+4)	51	4287.99	4290.52	1	Bin C contig00783 (000172-001140)
Replicate1	AGTHNPC[57]GVGEALEGFEFDGLGNGK (+3)	50	2532.13	2533.65	1	Bin B contig00090 (013758-015101)
Replicate1	AGEC[57]HVMPYPNPADVEAMR (+2)	50	2142.93	2144.38	2	Bin B contig00155 (008982-010574), Bin A contig00030 (016633-018204)complement
Replicate1	VAIAVSQMWK (+2)	50	1131.61	1132.38	1	Bin B contig00218 (003414-005039)complement
Replicate1	VLDFVNFATDTQR (+2)	50	1524.76	1525.66	1	Bin A contig00013 (015262-016371)complement
Replicate1	AGIIDGSITVGE (+2)	50	1130.58	1131.23	1	Bin A contig00013 (106205-107236)complement
Replicate1	IITHPNFNGNTLDNDIMLIK (+2)	49	2282.17	2283.6	1	CNTM:cont_gi|136429|sp|P00761|TRYP_PIG
Replicate1	AGEC[57]HVMPYPNPADVEAMR (+3)	49	2142.93	2144.38	2	Bin B contig00155 (008982-010574), Bin A contig00030 (016633-018204)complement
Replicate1	MEAIGGGVGMGLR (+2)	49	1246.62	1247.49	1	Bin B contig00183 (010351-011061)complement
Replicate1	AIITAAALEENANSFYEITALNGEYLNR (+3)	49	3070.52	3072.34	1	Bin A contig00037 (026646-027734)complement
Replicate1	SDFFWADQTKHPEPEVQQSIQVISK (+3)	49	2943.44	2945.2	1	Bin D contig00204 (012307-013935)complement
Replicate1	VIC[57]QGFTGSQGTFHSEQAIAYGTK (+3)	49	2586.22	2587.79	1	Bin C contig00367 (003700-004170)complement
Replicate1	IVGLVSEMEGIDPTDPFFDETK (+3)	49	2438.16	2439.69	1	Bin C contig02879 (000683-001186)complement
Replicate1	AVELMAEAGYDK (+2)	48	1295.61	1296.45	1	Bin B contig00218 (003414-005039)complement
Replicate1	TDEAAIVAALEAAGADYISADAQSSSSK (+2)	48	2711.28	2712.83	1	Bin A contig00013 (035744-036757)
Replicate1	YTPVTFDTSDETVK (+2)	48	1601.75	1602.69	1	Bin D contig00014 (004116-005135)
Replicate1	TPVGAGDFSQYITPVLNSGADVLILNHYGK (+3)	48	3145.61	3147.49	1	Bin D contig00103 (006120-007475)complement
Replicate1	QTADIGLGQSTAVGIGGDPIK (+2)	48	1997.04	1998.2	1	Bin C contig03658 (000043-000612)
Replicate1	AIMAGGNYGEVFAK (+2)	47	1426.69	1427.62	1	Bin B contig00110 (023159-024178)
Replicate1	STVAVTDDTFEAEVLK (+2)	47	1723.85	1724.86	1	Bin A contig00003 (065152-065472)complement
Replicate1	AMNEAGNVTWDLVDVVAADAIR (+2)	47	2329.14	2330.57	1	Bin A contig00013 (015262-016371)complement
Replicate1	VLSGNAPTAVQLK (+2)	47	1296.74	1297.5	1	Bin C contig01182 (001247-002320)complement
Replicate1	WEATDTDDNGAGATGGAGAAGFAVSTGGFR (+2)	47	2786.22	2787.82	1	Bin C contig01422 (000513-001454)
Replicate1	EGFGAGAADAQTIK (+2)	47	1334.65	1335.42	1	Bin C contig01422 (000513-001454)
Replicate1	IRWEATDTDDNGAGATGGAGAAGFAVSTGGFR (+3)	47	3055.4	3057.16	1	Bin C contig01422 (000513-001454)
Replicate1	QIAENAGVDGAVVAGK (+2)	46	1497.78	1498.64	3	Bin B contig00141 (022378-022869)complement, Bin A contig00001 (092697-094334)complement, Bin C contig00934 (000052-000663)
Replicate1	GFMTTIHSYTGDQPTLDTLHSDPYR (+3)	46	2852.31	2854.07	1	Bin B contig00315 (002044-003045)
Replicate1	HASDTDADLLVMGAYSHSR (+3)	46	2044.93	2046.18	1	Bin A contig00002 (270273-271112)complement
Replicate1	YNEIFEANKPMLTHPDK (+3)	46	2045.99	2047.29	1	Bin A contig00003 (084976-085389)complement
Replicate1	AAWGPIVNPIYEEWAAGMENGEELIEEAR (+3)	46	3243.52	3245.53	1	Bin A contig00007 (096492-097550)complement
Replicate1	SAIVAEPQLGLGPLHTAYDGQGNC[57]FTTLFLDSQVVK (+3)	46	3845.93	3848.27	1	Bin C contig00796 (001239-001844)complement
Replicate1	NVSTVHAELTESVAK (+2)	45	1583.82	1584.73	1	Bin B contig00053 (009351-009803)
Replicate1	HGDNEWGDIVR (+2)	45	1296.58	1297.33	1	Bin B contig00110 (023159-024178)
Replicate1	TALEDAASIAGLLITTEAMVADKPSK (+3)	45	2615.37	2616.98	1	Bin B contig00141 (022378-022869)complement
Replicate1	VYAGTEHGHEAQSPEVLDVK (+3)	45	2165.04	2166.3	1	Bin B contig00174 (000617-001081)complement
Replicate1	IALVYGQMNEPPGAR (+2)	45	1614.82	1615.85	2	Bin B contig00270 (004087-005511), Bin C contig01538 (000123-000614)
Replicate1	YVNFYTAVNADEMK (+2)	45	1663.76	1664.83	1	Bin A contig00004 (083284-085227)complement
Replicate1	AMTDFASTQAEAAAEYMSAFAEVAK (+3)	45	2610.16	2611.85	1	Bin A contig00028 (043349-043792)
Replicate1	SIEQLHQILAMGAENPPPENGGPGDIR (+3)	45	2839.39	2841.12	1	Bin A contig00030 (001204-002091)complement
Replicate1	YYYTGGMHEPGAQLSLTSNK (+3)	45	2216.02	2217.41	1	Bin A contig00037 (026646-027734)complement
Replicate1	ASTEAMGWETVAAVK (+2)	44	1549.74	1550.73	1	Bin C contig00587 (002052-003404)complement
Replicate1	YAETALANDMVAANANFDGDR (+2)	43	2227.98	2229.34	2	Bin E contig00815 (000239-002986) (Gly), Bin E contig00815 (000239-002986) (Trp)
Replicate1	VVEGGQLHTGYITLNTQMPPFDNAEVR (+3)	43	2985.47	2987.3	1	Bin B contig00123 (020672-022297)
Replicate1	AFNDDVWDSFGEAAEEVFSDVR (+3)	43	2504.08	2505.56	1	Bin B contig00192 (008618-009706)complement
Replicate1	EVDAQGFLVNSFADTVAAK (+2)	43	1980.98	1982.15	1	Bin A contig00002 (271143-272951)
Replicate1	ADIQGYNDVAALFR (+2)	43	1551.77	1552.69	1	Bin D contig00010 (053421-053837)complement
Replicate1	QWNPYYFAVGK (+2)	43	1371.66	1372.53	1	Bin D contig00014 (045933-046880)
Replicate1	DIAGDDESWQIGAGYNFGAHR (+2)	43	2278	2279.34	1	Bin C contig01422 (000513-001454)
Replicate1	DTQTTTC[57]TGVEMFR (+2)	43	1645.71	1646.77	1	Bin C contig02573 (000002-001177)
Replicate1	ELDGATVC[57]IQTGTTTELNLADFFR (+2)	42	2671.28	2672.89	3	Bin B contig00110 (023159-024178), Bin A contig00020 (026426-027442), Bin C contig00783 (000172-001140)
Replicate1	YNNAMVDELLAGAK (+2)	42	1507.73	1508.69	1	Bin B contig00218 (003414-005039)complement
Replicate1	TVLIMELINNIAK (+2)	42	1470.85	1471.8	1	Bin B contig00270 (004087-005511)
Replicate1	AVGAEIVETADEIFER (+2)	42	1747.86	1748.88	1	Bin A contig00002 (136855-137973)complement
Replicate1	AGDEVWFSVWNAK (+2)	42	1507.71	1508.63	1	Bin A contig00004 (098487-100244)
Replicate1	TMTIVSTWPR (+2)	42	1190.61	1191.4	1	Bin A contig00037 (026646-027734)complement
Replicate1	TQILQSIAEDTGLTR (+2)	42	1644.87	1645.81	1	Bin D contig00089 (024042-024527)
Replicate1	LSSPATLNSR (+2)	41	1044.56	1045.15	1	CNTM:cont_gi|136429|sp|P00761|TRYP_PIG
Replicate1	LSVGDADDVTFK (+2)	41	1265.61	1266.35	2	Bin E contig00815 (000239-002986) (Gly), Bin E contig00815 (000239-002986) (Trp)
Replicate1	YAETALANDMVAANANFDGDR (+3)	41	2227.98	2229.34	2	Bin E contig00815 (000239-002986) (Gly), Bin E contig00815 (000239-002986) (Trp)
Replicate1	SMDIETASYDLVQTNLSK (+2)	41	2013.96	2015.2	2	Bin E contig00815 (000239-002986) (Gly), Bin E contig00815 (000239-002986) (Trp)
Replicate1	DMATYIQMDPPKPPEMSLAQM[16]K (+3)	41	2537.17	2538.97	1	Bin B contig00026 (055342-057018)complement
Replicate1	VAAGTTGVDVIVGGHTNTLLSNTNER (+3)	41	2595.33	2596.8	1	Bin B contig00051 (015203-016774)complement
Replicate1	ALIEQGADVILQHTDSTAPHAAAK (+3)	41	2456.27	2457.69	1	Bin B contig00245 (004796-005878)
Replicate1	IGLFGGAGVGK (+2)	41	974.555	975.142	2	Bin B contig00270 (004087-005511), Bin A contig00030 (027134-028576)complement
Replicate1	PINNVEWALLC[57]DGVAKDDIYDVLETEEGQDR (+3)	41	3575.67	3577.81	1	Bin A contig00013 (015262-016371)complement
Replicate1	KIVVEHLGVEEDK (+2)	41	1493.81	1494.69	2	Bin A contig00016 (102815-103048)complement, Bin C contig02426 (000470-000703)complement
Replicate1	SAMSVQSSLVMHPIYAYGTEEQR (+3)	41	2583.21	2584.88	1	Bin D contig00017 (052271-053464)
Replicate1	FGFNVPQTGAYADEGADELR (+2)	41	2155.98	2157.25	1	Bin D contig00103 (006120-007475)complement
Replicate1	TMVGESLVGDGNEVAHIDLIMGPR (+3)	41	2509.23	2510.84	1	Bin D contig00117 (020386-020898)
Replicate1	VYEEEGIVMISPASTNPK (+2)	41	1962.96	1964.2	1	Bin D contig00144 (007121-008227)complement
Replicate1	HEQGAVHAAEGYAR (+2)	40	1494.7	1495.56	2	Bin B contig00050 (007447-009201), Bin A contig00018 (082555-084399)
Replicate1	FKEPPHSIFEEDTGQSANELTIR (+3)	40	2644.28	2645.83	1	Bin A contig00016 (046093-047541)complement
Replicate1	KPVELPSGVTVTLSGQTVEVK (+3)	40	2167.21	2168.49	1	Bin A contig00020 (011746-012279)
Replicate1	EILKDEYGIEPAAGGAVMMAGPAGDAGEAAEEK (+3)	40	3246.51	3248.55	1	Bin A contig00214 (000639-001013)complement
Replicate1	AFDTIYGGAETVAAR (+2)	40	1540.75	1541.66	1	Bin D contig00006 (131826-132899)complement
Replicate1	NLADAFLHHSADSSAK (+2)	40	1682.8	1683.78	1	Bin D contig00017 (045428-046597)
Replicate1	EVSSQTSDVAGDGTTTATVLAQAIVR (+3)	40	2576.29	2577.75	1	Bin D contig00022 (082535-084196)complement
Replicate1	LGVVYTEGAANDTR (+2)	40	1464.72	1465.56	1	Bin C contig02987 (000513-001076)
Replicate1	GGEVNITGFGAFK (+2)	39	1295.65	1296.43	3	Bin E contig01712 (000106-000378) (Gly), Bin E contig01712 (000061-000378) (Std), Bin E contig01712 (000106-000378) (Trp)
Replicate1	TLTIVSTWPR (+2)	39	1172.66	1173.36	1	Bin B contig00192 (008618-009706)complement
Replicate1	TEIPAGQYPSLSQSHPAEATVFPR (+2)	39	2582.28	2583.81	1	Bin B contig00218 (003414-005039)complement
Replicate1	HVQQLVEENHLR (+3)	39	1500.78	1501.65	2	Bin A contig00002 (027937-030135)complement, Bin C contig00651 (000881-002872)
Replicate1	VYMTSQAPQFSLEK (+2)	39	1627.79	1628.84	1	Bin A contig00004 (083284-085227)complement
Replicate1	REVITPGPIEAAK (+2)	39	1379.78	1380.59	1	Bin A contig00004 (092310-093689)complement
Replicate1	TPITGGLMIAR (+2)	39	1128.63	1129.37	1	Bin A contig00030 (003279-004757)complement
Replicate1	EAFVLYDELSASNPQFK (+2)	39	1956.95	1958.13	1	Bin D contig00006 (131826-132899)complement
Replicate1	LTVNGVTETDGGVK (+2)	39	1388.71	1389.51	2	Bin C contig01422 (000513-001454), Bin C contig02987 (000513-001076)
Replicate1	LTAITDTEGLTPHPGR (+3)	38	1677.87	1678.84	1	Bin A contig00004 (098487-100244)
Replicate1	VHSGLSVFAGVGER (+2)	38	1413.74	1414.57	1	Bin A contig00030 (027134-028576)complement
Replicate1	DALHTQVAVGLGPLHTQYDSK (+3)	38	2249.14	2250.47	1	Bin D contig00022 (002402-004702)complement
Replicate1	SIAQVGTISANSDENIGGIIAEAMQK (+3)	38	2616.31	2617.88	1	Bin D contig00022 (082535-084196)complement
Replicate1	TTLHYADSLDLPANHR (+3)	38	1822.9	1823.96	1	Bin D contig00069 (039833-041044)complement
Replicate1	SMPQFNFSDDELDAIAEFLK (+2)	38	2316.06	2317.53	1	Bin D contig01578 (000002-000448)
Replicate1	VTYDNGDLHHPHMSFTDGTYDGR (+3)	38	2634.12	2635.73	1	Bin C contig00796 (001864-002733)complement
Replicate1	YEGNYVAVPVNVHR (+3)	37	1615.81	1616.77	1	Bin B contig00044 (047176-048432)
Replicate1	ANNISYEPVPIETNAEGQQQYLAGAC[57]DTYTTDASGLAATR (+4)	37	4259.96	4262.46	1	Bin B contig00110 (023159-024178)
Replicate1	ILGTEGNLGEMLGLDAEWAK (+2)	37	2116.05	2117.38	1	Bin B contig00110 (023159-024178)
Replicate1	DGAVLLGWTGDNGDPDNFLAVLLGC[57]DGVGGSNR (+3)	37	3330.56	3332.54	1	Bin B contig00155 (008982-010574)
Replicate1	VAIAVSQM[16]WK (+2)	37	1147.61	1148.37	1	Bin B contig00218 (003414-005039)complement
Replicate1	GGQTHLDLPVFNSVHEAK (+3)	37	1947.98	1949.13	1	Bin A contig00001 (423554-424438)complement
Replicate1	YSDEWHVDHLVNPQAVVPESVM[16]PK (+3)	37	2791.33	2793.07	1	Bin A contig00002 (272966-273718)
Replicate1	SVVVAEPELGLGPLHTC[57]FDGK (+2)	37	2224.12	2225.49	1	Bin A contig00004 (083284-085227)complement
Replicate1	LDTIKDDVIWWSAAAEPPQLLADGEIVMGSSYNGR (+3)	37	3816.87	3819.21	1	Bin A contig00013 (015262-016371)complement
Replicate1	GGAATSEAIAANIMDVANAPGEPILPGELGK (+3)	37	2933.48	2935.27	1	Bin A contig00018 (100781-101974)
Replicate1	NFGIMAHIDAGK (+2)	37	1272.63	1273.46	2	Bin A contig00267 (008095-010218), Bin C contig00780 (000920-003037)
Replicate1	TGYVFANGEHEAPLVNDGK (+2)	37	2016.95	2018.14	1	Bin C contig00796 (001864-002733)complement
Replicate1	LHSSIDGDDVVLTTDLGGSVR (+3)	37	2155.08	2156.31	1	Bin C contig02879 (000683-001186)complement
Replicate1	VAAIYTTPNETSWIVAVK (+2)	36	1962.05	1963.23	1	Bin B contig00026 (055342-057018)complement
Replicate1	AQDETHGFSVSTYDVNLSLEPGK (+3)	36	2493.17	2494.62	1	Bin B contig00053 (018491-020788)
Replicate1	ALVFEPELVLMDEPLGALDK (+3)	36	2198.15	2199.56	3	Bin B contig00140 (000660-001760)complement, Bin A contig00013 (016474-017574)complement, Bin C contig02259 (000329-001309)
Replicate1	AGWC[57]GDYNEASTFLDLVQSGSGYNDAK (+3)	36	2924.26	2926.01	1	Bin B contig00218 (003414-005039)complement
Replicate1	KQQEVAEQANQIVEHAK (+3)	36	1949	1950.11	1	Bin A contig00001 (279688-280245)
Replicate1	SMADAPLVDANMMGLFNMLAFGDR (+3)	36	2586.17	2588.01	1	Bin A contig00030 (001204-002091)complement
Replicate1	FGFNVPQTGAYADEGADELR (+3)	36	2155.98	2157.25	1	Bin D contig00103 (006120-007475)complement
Replicate1	LGVVYAEDNTPNAQETYLDHR (+2)	36	2404.13	2405.53	1	Bin C contig01422 (000513-001454)
Replicate1	NFAEAYPADSLANLNPWPAEAPWYADIR (+3)	35	3161.49	3163.41	1	Bin B contig00019 (074112-075245)complement
Replicate1	DMATYIQMDPPKPPEMSLAQMK (+2)	35	2521.17	2522.98	1	Bin B contig00026 (055342-057018)complement
Replicate1	AIIPAGQPLPPQPSANEISPEALAK (+3)	35	2508.36	2509.85	1	Bin A contig00001 (334134-334721)
Replicate1	RPVVLNMPADYMWEDAAHETK (+3)	35	2472.16	2473.78	1	Bin A contig00013 (023439-025073)complement
Replicate1	IPGLGGQVLSK (+2)	35	1067.63	1068.27	1	Bin A contig00037 (026646-027734)complement
Replicate1	HVGDPIAAVVAETLDQAR (+3)	35	1860.97	1862.05	1	Bin A contig00048 (037679-040042)complement
Replicate1	AGSHAC[57]HGAPLGEEEINLTK (+3)	35	2089.99	2091.23	1	Bin D contig00034 (068214-070199)complement
Replicate1	TTLHYADSLDLPANHR (+2)	35	1822.9	1823.96	1	Bin D contig00069 (039833-041044)complement
Replicate1	ALAESIVGLTLLEAQELK (+2)	35	1897.08	1898.2	1	Bin C contig00580 (000016-000390)
Replicate1	DIAGDDESWQIGAGYNFGAHR (+3)	35	2278	2279.34	1	Bin C contig01422 (000513-001454)
Replicate1	ADYSAEVGALASAGGDR (+2)	35	1608.74	1609.65	1	Bin C contig01720 (000832-001731)complement
Replicate1	LVVAGYVDQGGSGIVR (+2)	35	1588.86	1589.79	1	Bin C contig01720 (000832-001731)complement
Replicate1	YANALNVAGIAASNTYFNPK (+3)	34	2098.05	2099.3	2	Bin E contig00562 (001099-004044) (Gly), Bin E contig00562 (001099-004044) (Trp)
Replicate1	VHELAESHTQIGGDR (+2)	34	1647.8	1648.73	1	Bin B contig00033 (007067-008104)complement
Replicate1	VVDAQHAFDHAVK (+2)	34	1435.72	1436.57	1	Bin B contig00145 (000107-001204)complement
Replicate1	TEIPAGQYPSLSQSHPAEATVFPR (+3)	34	2582.28	2583.81	1	Bin B contig00218 (003414-005039)complement
Replicate1	GQILWVC[57]ETEIEKDPTAGVLLANR (+3)	34	2711.4	2713.04	1	Bin B contig00250 (003502-005253)
Replicate1	QDVHYQPGHNSTTM[16]GETLEADGK (+3)	34	2530.1	2531.62	1	Bin A contig00004 (083284-085227)complement
Replicate1	AQAEADGVDLDDWQDTVIR (+2)	34	2115.97	2117.19	1	Bin A contig00004 (083284-085227)complement
Replicate1	AM[16]NEAGNVTWDLVDVVAADAIR (+3)	34	2345.13	2346.57	1	Bin A contig00013 (015262-016371)complement
Replicate1	IAYEGPDSTNPLAFHHYNPDEVVM[16]GK (+3)	34	2916.34	2918.15	1	Bin A contig00013 (038966-040273)
Replicate1	FEAEVYILTK (+2)	34	1211.64	1212.39	6	Bin A contig00020 (000018-000422), Bin A contig00214 (013138-013542)complement, Bin C contig02573 (000002-001177), Bin E contig00554 (003167-004066)complement (Gly), Bin E contig00554 (003167-004030)complement (Std), Bin E contig00554 (003167-004066)complement (Trp)
Replicate1	AYFSATSAHTC[57]TGDGGGMVAR (+3)	34	2115.91	2117.25	2	Bin A contig00020 (095403-097208)complement, Bin C contig01134 (000445-002253)
Replicate1	YYYTGGM[16]HEPGAQLSLTSNK (+3)	34	2232.02	2233.41	1	Bin A contig00037 (026646-027734)complement
Replicate1	IELALDADNNFTALR (+2)	34	1674.86	1675.84	1	Bin A contig00048 (037679-040042)complement
Replicate1	ILDPHIVGEEHYGVAR (+3)	34	1803.93	1805	1	Bin D contig00006 (101271-102647)
Replicate1	IITTGAFC[57]EQPPLNLIK (+2)	34	1914.03	1915.23	1	Bin D contig00017 (045428-046597)
Replicate1	SHEAAQHGVGLVPEDR (+3)	34	1700.82	1701.79	1	Bin D contig00103 (002365-003126)complement
Replicate1	ALAESIVGLTLLEAQELK (+3)	34	1897.08	1898.2	1	Bin C contig00580 (000016-000390)
Replicate1	GVVNVGDSIEIVGIK (+2)	34	1497.84	1498.72	1	Bin C contig02573 (000002-001177)
Replicate1	YANALNVAGIAASNTYFNPK (+2)	33	2098.05	2099.3	2	Bin E contig00562 (001099-004044) (Gly), Bin E contig00562 (001099-004044) (Trp)
Replicate1	WNLSDSLEPNGEIVIYDAETLEEK (+3)	33	2763.31	2764.94	1	Bin B contig00026 (055342-057018)complement
Replicate1	AYQLAVEHLNGEGDGGMLNTFSSK (+3)	33	2537.19	2538.74	1	Bin B contig00090 (013758-015101)
Replicate1	AIPATQPLPPTMPGYTEGYEGYAFDPATAR (+3)	33	3181.51	3183.5	1	Bin B contig00123 (020672-022297)
Replicate1	VTIGC[57]GPAIYNDDASTVAATQDSELETVK (+3)	33	3024.42	3026.21	1	Bin B contig00150 (020863-021204)complement
Replicate1	TFHIGGVAQGGQQSFQEANQEGK (+3)	33	2417.14	2418.53	1	Bin B contig00167 (011955-016220)
Replicate1	MAALQSGQVHMVNSVEPK (+3)	33	1924.95	1926.22	1	Bin B contig00192 (003180-004646)complement
Replicate1	AVIEAAC[57]MEENAAAYEENIAK (+2)	33	2296.04	2297.49	1	Bin B contig00192 (008618-009706)complement
Replicate1	FAGTSSYYEATVAAIR (+2)	33	1705.83	1706.85	1	Bin A contig00005 (086576-087739)complement
Replicate1	WVTQAQFGGYYVALEK (+2)	33	1858.93	1860.07	1	Bin A contig00005 (150128-151114)complement
Replicate1	GVDTVAVTYTNNDYGK (+2)	33	1715.8	1716.8	1	Bin A contig00018 (100781-101974)
Replicate1	IALC[57]FGQMNEPPGAR (+2)	33	1659.79	1660.89	1	Bin A contig00030 (027134-028576)complement
Replicate1	AILEGEYDHLPEQAFYMVGGIEEAVER (+3)	33	3064.45	3066.35	1	Bin D contig00006 (101271-102647)
Replicate1	VDGVTHVYGTVIR (+2)	33	1414.76	1415.59	1	Bin D contig00022 (002402-004702)complement
Replicate1	SVTIIGHTDSMGSEAYNQGLSER (+3)	33	2451.13	2452.61	1	Bin D contig00047 (034510-035271)complement
Replicate1	TELIDAMADSADISK (+2)	33	1578.74	1579.72	1	Bin D contig00057 (030610-030882)complement
Replicate1	LPVLGIELPPQAK (+2)	33	1373.83	1374.67	1	Bin D contig00068 (026409-027032)
Replicate1	VC[57]AAAIAAMMNGHEPGTPSYVNTC[57]YSIAGK (+3)	33	3140.42	3142.5	1	Bin D contig00086 (001582-002871)
Replicate1	IC[57]QAAVGMLAK (+2)	33	1160.6	1161.41	1	Bin C contig01272 (000532-002112)
Replicate1	AHLLTVGETATIK (+2)	33	1352.77	1353.56	1	Bin C contig03498 (000057-000602)complement
Replicate1	FSSC[57]GGGGGSFGAGGGFGSR (+2)	32	1764.73	1765.79	1	CNTM:cont_sp|P04264|K2C1_HUMAN
Replicate1	KEPAGVAIDSHGYNSPVLGADTYSGDTYK (+3)	32	3011.41	3013.18	1	Bin B contig00019 (074112-075245)complement
Replicate1	VYVEEADYPTEPLHGR (+2)	32	1873.88	1875	1	Bin B contig00026 (055342-057018)complement
Replicate1	ELGQLWQVDYSDLDNLR (+2)	32	2063	2064.21	1	Bin B contig00026 (055342-057018)complement
Replicate1	AGEC[57]HVM[16]PYPNPADVEAMR (+3)	32	2158.92	2160.38	2	Bin B contig00155 (008982-010574), Bin A contig00030 (016633-018204)complement
Replicate1	HALIIYDDLSK (+2)	32	1286.69	1287.46	3	Bin B contig00270 (001636-003174), Bin E contig00428 (001389-002894)complement (Gly), Bin E contig00428 (001389-002894)complement (Trp)
Replicate1	IPSAVGYQPTLATDMGAMQER (+3)	32	2235.07	2236.52	3	Bin B contig00270 (004087-005511), Bin A contig00030 (027134-028576)complement, Bin C contig01538 (000123-000614)
Replicate1	EKPAEGMVVAVGAGAK (+2)	32	1512.8	1513.76	1	Bin A contig00001 (094373-094660)complement
Replicate1	TATYDPGNEHAINYMWGTTGLGVNVGK (+3)	32	2865.34	2867.11	1	Bin A contig00009 (007606-008691)
Replicate1	AVLEAQPTGNYVM[16]IK (+2)	32	1648.85	1649.9	1	Bin A contig00013 (035744-036757)
Replicate1	GGLDIVTGGTDTHVMLVDLRPK (+3)	32	2293.21	2294.63	2	Bin A contig00013 (075424-076716), Bin C contig03970 (000055-000537)
Replicate1	VIEGHAGHSIVEYAR (+2)	32	1636.83	1637.79	1	Bin A contig00013 (087995-088402)complement
Replicate1	FFPAEAAGGAPFLK (+2)	32	1421.73	1422.63	1	Bin A contig00018 (072256-072897)
Replicate1	VGGAGNLAVAGDSAGANMALSSVIR (+3)	32	2257.15	2258.51	1	Bin A contig00030 (001204-002091)complement
Replicate1	LVTFYAFDEINK (+2)	32	1458.74	1459.64	1	Bin A contig00030 (002152-003261)complement
Replicate1	TIPLYGAGFLTEGVTGAQGAAAEGVR (+3)	32	2505.29	2506.76	1	Bin D contig00069 (039833-041044)complement
Replicate1	EGSEGVIALLNFYASQQK (+2)	32	1952.98	1954.14	1	Bin D contig00086 (000943-001563)
Replicate1	FAIIDMVVDAPNVR (+2)	32	1558.82	1559.83	1	Bin C contig00560 (000199-001188)
Replicate1	HGDDNWGDVVR (+2)	32	1268.55	1269.28	1	Bin C contig00783 (000172-001140)
Replicate1	GITISTAHVEYETEGR (+2)	32	1761.85	1762.87	1	Bin C contig02573 (000002-001177)
Replicate1	VGFGAGAADAQTIK (+2)	32	1304.67	1305.44	1	Bin C contig02987 (000513-001076)
Replicate1	YGFPPSQAAHTVYC[57]QTLLYADAC[57]ER (+3)	31	2917.32	2919.15	1	Bin B contig00090 (013758-015101)
Replicate1	ALANLVGANADQNAGIVIVQK (+3)	31	2078.15	2079.36	1	Bin B contig00141 (022378-022869)complement
Replicate1	AMTDFASAQAELAAENMAAFAEVAK (+3)	31	2557.18	2558.84	1	Bin B contig00143 (017046-017489)
Replicate1	GVNPDEVVAMGAAIQAGVLQGDVK (+3)	31	2337.2	2338.64	1	Bin B contig00324 (000520-002436)
Replicate1	VHGAEENILNSSR (+2)	31	1424.7	1425.5	1	Bin B contig00352 (002000-003610)
Replicate1	VPTLGESVTEATVATWFK (+2)	31	1935	1936.17	1	Bin A contig00001 (418967-420493)complement
Replicate1	TVAMVVNDENVALTR (+2)	31	1630.83	1631.85	1	Bin A contig00002 (030458-032083)
Replicate1	GMIYDEQTYHPEPR (+2)	31	1734.77	1735.87	1	Bin A contig00004 (098487-100244)
Replicate1	ALAAVGFNITSIR (+2)	31	1331.76	1332.55	1	Bin A contig00020 (019032-019424)
Replicate1	AGIEIEHSAGFLR (+2)	31	1398.73	1399.55	1	Bin A contig00030 (003279-004757)complement
Replicate1	EVVAMTAEADFDDEDAA (+2)	31	1797.73	1798.83	1	Bin A contig00052 (047367-047576)
Replicate1	DITWGDTHHPAFTETEGDYNGK (+3)	31	2490.07	2491.54	1	Bin D contig00022 (002402-004702)complement
Replicate1	HNVGEAFIYPR (+2)	31	1301.65	1302.44	1	Bin D contig00029 (077429-078727)complement
Replicate1	ASAAMNAANAAQSAADEC[57]AEK (+3)	31	2050.87	2052.13	1	Bin D contig00068 (037559-037843)
Replicate1	ADVLNVIPPQK (+2)	31	1192.68	1193.39	1	Bin D contig00086 (001582-002871)
Replicate1	AYQLAVEHLNGGGDGGMLNTFSSK (+3)	31	2465.16	2466.68	1	Bin C contig00587 (002052-003404)complement
Replicate1	FTFVGVNYYDGQGFM[16]VPK (+2)	31	2083.97	2085.33	1	Bin C contig00783 (000172-001140)
Replicate1	LQENFGDEIEGSTGQHPGTDSPGAAK (+3)	31	2641.19	2642.7	1	Bin C contig01720 (000832-001731)complement
Replicate1	IVGLVSEMEGIDPTDPFFDETK (+2)	31	2438.16	2439.69	1	Bin C contig02879 (000683-001186)complement
Replicate1	DMATYIQM[16]DPPKPPEMSLAQMK (+3)	30	2537.17	2538.97	1	Bin B contig00026 (055342-057018)complement
Replicate1	IIVLSHSGYGVDQK (+2)	30	1514.81	1515.71	1	Bin B contig00051 (015203-016774)complement
Replicate1	ISGEALMGDQGFGLHPPTVER (+3)	30	2210.08	2211.45	1	Bin B contig00136 (001193-001954)
Replicate1	EYVASATAATTQSGSLAELTAGAGGG (+3)	30	2340.11	2341.44	1	Bin A contig00009 (090748-091416)
Replicate1	TPLNQVGTVNVPEPR (+2)	30	1619.86	1620.8	1	Bin A contig00012 (051149-051715)
Replicate1	TNYVFANGEDEVPMVNDGSVLDDPSK (+3)	30	2811.25	2812.97	1	Bin A contig00004 (083284-085227)complement
Replicate1	NFEIIVPLFSR (+2)	30	1333.74	1334.56	1	Bin D contig00103 (006120-007475)complement
Replicate1	AGAEQAVADINAAGGVLGQK (+3)	30	1838.95	1840	1	Bin D contig00144 (007121-008227)complement
Replicate1	MATYIQMDAPIPPEMSLALMK (+2)	30	2350.14	2351.87	1	Bin D contig00204 (012307-013935)complement
Replicate1	C[57]GGEPKPDSQWQGENINR (+3)	30	2070.92	2072.15	1	Bin C contig02683 (000928-001275)complement
Replicate1	TPINQVGTVNVPEPR (+2)	30	1619.86	1620.8	1	Bin C contig04071 (000051-000614)
Replicate1	TFSIIKPDATK (+2)	29	1219.68	1220.41	2	Bin B contig00033 (045426-045848)complement, Bin A contig00008 (015602-016024)
Replicate1	VLAGDPPAAVQIK (+2)	29	1277.73	1278.5	1	Bin B contig00044 (047176-048432)
Replicate1	SGAVTMINDHPVISMDTAIK (+3)	29	2099.04	2100.42	1	Bin B contig00053 (018491-020788)
Replicate1	TLGVIGAGNIGGIVC[57]DR (+2)	29	1670.88	1671.89	1	Bin B contig00104 (026547-028139)complement
Replicate1	AGEC[57]HVMPYPNPADVEAM[16]R (+3)	29	2158.92	2160.38	2	Bin B contig00155 (008982-010574), Bin A contig00030 (016633-018204)complement
Replicate1	LVLEVAQHLGENTVR (+2)	29	1676.92	1677.9	2	Bin B contig00270 (004087-005511), Bin A contig00030 (027134-028576)complement
Replicate1	VVAAIMAAAR (+2)	29	971.559	972.206	1	Bin A contig00001 (092697-094334)complement
Replicate1	TQPGFYYAGATAVVTQDTLTQAR (+3)	29	2458.21	2459.66	1	Bin A contig00002 (270273-271112)complement
Replicate1	AVLEAQPTGNYVMIK (+2)	29	1632.85	1633.91	1	Bin A contig00013 (035744-036757)
Replicate1	GVQDAMAANEEIEGR (+2)	29	1588.72	1589.68	1	Bin A contig00013 (106205-107236)complement
Replicate1	SLAVGGSAIVR (+2)	29	1028.6	1029.19	1	Bin A contig00048 (037679-040042)complement
Replicate1	ADDVPFYDVDHSC[57]QTPC[57]THNPLGVK (+3)	29	2871.26	2873.03	1	Bin A contig00048 (037679-040042)complement
Replicate1	DLNANDIEAAMQIILGSAR (+2)	29	2014.02	2015.25	2	Bin A contig00214 (003535-003960)complement, Bin C contig02380 (000863-001288)complement
Replicate1	VALVYGQMNEPPGNR (+2)	29	1643.81	1644.85	1	Bin D contig00006 (101271-102647)
Replicate1	QIVSNAGAEASVVVNK (+2)	29	1584.85	1585.76	1	Bin D contig00022 (082535-084196)complement
Replicate1	ASAAMNAANAAQSAADEC[57]AEK (+2)	29	2050.87	2052.13	1	Bin D contig00068 (037559-037843)
Replicate1	LLGHENVSILDGGLAAYTADKK (+3)	29	2284.21	2285.55	1	Bin D contig00077 (003596-004519)complement
Replicate1	VC[57]AAAIAAMM[16]NGHEPGTPSYVNTC[57]YSIAGK (+3)	29	3156.41	3158.5	1	Bin D contig00086 (001582-002871)
Replicate1	AGAFYPPEVIK (+2)	29	1190.63	1191.37	1	Bin D contig00103 (006120-007475)complement
Replicate1	TAATEASGAVIQDVDVTAR (+2)	29	1873.94	1875	1	Bin D contig00111 (016910-017479)complement
Replicate1	GATQAVQM[16]FGPAQR (+2)	29	1476.71	1477.64	1	Bin D contig00117 (020386-020898)
Replicate1	VQFMYNDFVIVGPK (+2)	29	1655.84	1656.94	1	Bin D contig00132 (023541-024347)
Replicate1	AGAEQAVADINAAGGVLGQK (+2)	29	1838.95	1840	1	Bin D contig00144 (007121-008227)complement
Replicate1	FLNTGPLKPENEQLIDITGSEM[16]K (+3)	29	2589.3	2590.89	1	Bin C contig00796 (001239-001844)complement
Replicate1	AC[57]NLVVVYEGLHTYGGMAGR (+3)	29	2166.03	2167.44	1	Bin C contig04820 (000015-000785)
Replicate1	IDLWQTPDK (+2)	28	1114.57	1115.24	1	Bin B contig00026 (055342-057018)complement
Replicate1	SMDDMVSAADGGTLLGSMAHEIAQSGAVR (+3)	28	2876.31	2878.18	1	Bin B contig00044 (047176-048432)
Replicate1	MIQMQTNLDVADNSGAR (+2)	28	1862.86	1864.07	3	Bin B contig00110 (005677-006045), Bin A contig00020 (009768-010136), Bin C contig00536 (003123-003491)complement
Replicate1	AMLDAAGVSDLEMK (+2)	28	1449.68	1450.68	1	Bin B contig00155 (008982-010574)
Replicate1	SFLDTMVGQDGLVMLER (+2)	28	1909.93	1911.2	1	Bin B contig00183 (010351-011061)complement
Replicate1	ALEIGLSYC[57]SAIGGGR (+2)	28	1622.81	1623.8	3	Bin B contig00213 (002687-003709), Bin A contig00030 (043156-044217), Bin C contig01123 (001087-002109)
Replicate1	VLVAEDASLGHR (+2)	28	1265.67	1266.4	1	Bin B contig00235 (002157-003086)complement
Replicate1	LLAAGTEAEAGNWLTVHGNYSSNR (+3)	28	2530.22	2531.69	1	Bin B contig00250 (003502-005253)
Replicate1	TSFEAAQTLAQALAAHLDVLC[57]LGIDR (+3)	28	2783.43	2785.11	1	Bin A contig00002 (270273-271112)complement
Replicate1	NFEIVVPLYSELMAAGAGENIK (+3)	28	2364.2	2365.7	1	Bin A contig00009 (127487-128836)
Replicate1	AKPPASTLSSDLTVVGNLK (+3)	28	1897.05	1898.16	1	Bin A contig00012 (123905-124471)
Replicate1	FLHDGGLDSTR (+2)	28	1216.58	1217.29	1	Bin A contig00004 (098487-100244)
Replicate1	GSPTDPNADFLR (+2)	28	1288.6	1289.35	1	Bin A contig00013 (035744-036757)
Replicate1	AEAPQPAPQHTTEQPAVAQFVAPK (+3)	28	2512.27	2513.76	1	Bin A contig00021 (037959-039614)complement
Replicate1	GC[57]VAGGLIC[57]ANQNWK (+2)	28	1646.77	1647.82	1	Bin A contig00021 (093294-093683)complement
Replicate1	VGGAGNLAVAGDSAGANMALSSVIR (+2)	28	2257.15	2258.51	1	Bin A contig00030 (001204-002091)complement
Replicate1	SIEQLHQILAM[16]GAENPPPENGGPGDIR (+3)	28	2855.39	2857.11	1	Bin A contig00030 (001204-002091)complement
Replicate1	AVAAALFGDASK (+2)	28	1119.59	1120.26	1	Bin D contig00014 (004116-005135)
Replicate1	LGNPEGAMVLPEVISK (+2)	28	1652.88	1653.94	1	Bin D contig00014 (004116-005135)
Replicate1	LDSHAWVYSWEK (+2)	28	1519.71	1520.64	1	Bin D contig00022 (002402-004702)complement
Replicate1	NIAGEC[57]WFTVGGIMEK (+2)	28	1810.84	1812.04	1	Bin D contig00047 (034510-035271)complement
Replicate1	YQTDLPHIFAAGDVAGPPGLASASYDQGR (+3)	28	2973.43	2975.18	1	Bin D contig00071 (018509-019906)
Replicate1	GYTEDEIMAMSK (+2)	28	1373.58	1374.54	1	Bin D contig00086 (000943-001563)
Replicate1	INDAHSIGIGLNLAAQR (+3)	28	1761.95	1762.96	1	Bin D contig00116 (000778-002031)
Replicate1	TMDPHSASAQFFINVADNK (+3)	28	2091.97	2093.28	1	Bin D contig00151 (007483-007971)complement
Replicate1	YVSEINTANWPPNIQG (+2)	28	1801.86	1802.94	1	Bin D contig01578 (000002-000448)
Replicate1	EFDGNTVHLSLTANPSHLEAVNPVVLGK (+3)	28	2957.52	2959.27	1	Bin C contig00367 (000248-002830)complement
Replicate1	KPVELPSGVSASVSGQTIEIK (+3)	28	2125.16	2126.41	1	Bin C contig00536 (000987-001520)complement
Replicate1	VDVHYQPGHNSTSM[16]GETK (+3)	28	2001.89	2003.11	1	Bin C contig00796 (001239-001844)complement
Replicate1	ELLTEYGYPGDDIPVIAGSALAAMEGR (+3)	28	2807.37	2809.11	1	Bin C contig02573 (000002-001177)
Replicate1	VNGAVAAGIATSFSDYSAAVTR (+3)	27	2127.06	2128.3	2	Bin E contig00562 (001099-004044) (Gly), Bin E contig00562 (001099-004044) (Trp)
Replicate1	EVVAMTGEADFDDEDAA (+2)	27	1783.71	1784.81	1	Bin B contig00061 (013461-013670)
Replicate1	ASTEALGWETVNAVK (+2)	27	1574.79	1575.72	1	Bin B contig00090 (013758-015101)
Replicate1	TLHHDIEGR (+2)	27	1076.54	1077.15	2	Bin B contig00110 (008726-009292), Bin A contig00020 (012824-013402)
Replicate1	LNHVAIAVPDLEAASAQYR (+3)	27	2037.06	2038.26	1	Bin B contig00114 (011086-011490)complement
Replicate1	AEVLEFIYMGDIFR (+2)	27	1701.84	1702.97	2	Bin B contig00140 (000660-001760)complement, Bin A contig00013 (016474-017574)complement
Replicate1	LAEFDTGTTNVIPGLAESWDVSEDGLEYTFHLR (+3)	27	3681.75	3683.94	1	Bin B contig00155 (008982-010574)
Replicate1	FLEIELQSEAQR (+2)	27	1461.75	1462.6	1	Bin B contig00243 (002849-003847)complement
Replicate1	ISEPGNSPFSLTGQPSAC[57]GTAR (+3)	27	2233.04	2234.37	3	Bin B contig00254 (004771-007266)complement, Bin D contig00149 (016162-018723)complement, Bin C contig01065 (000024-001640)
Replicate1	EAYPGDVFYLHSR (+2)	27	1552.73	1553.67	3	Bin B contig00270 (001636-003174), Bin A contig00030 (029512-031050)complement, Bin D contig00006 (098761-100302)
Replicate1	HVQQLVEENHLR (+2)	27	1500.78	1501.65	2	Bin A contig00002 (027937-030135)complement, Bin C contig00651 (000881-002872)
Replicate1	SGVTAIAYETVTDAQGR (+2)	27	1737.85	1738.85	1	Bin A contig00002 (136855-137973)complement
Replicate1	TITTVLTDLER (+2)	27	1260.69	1261.42	1	Bin A contig00002 (270273-271112)complement
Replicate1	EVSQGGAVTLPGVGK (+2)	27	1397.75	1398.56	1	Bin A contig00005 (132093-132380)
Replicate1	VGAEPIGMPVPAVAEGLSK (+2)	27	1820.97	1822.13	1	Bin A contig00007 (096492-097550)complement
Replicate1	TLC[57]LHC[57]SIVEPDTGEAYGR (+3)	27	2176.99	2178.34	1	Bin A contig00008 (098331-099737)complement
Replicate1	C[57]SATGWGQTNESLK (+2)	27	1537.68	1538.61	2	Bin A contig00004 (083284-085227)complement, Bin C contig00796 (001864-002733)complement
Replicate1	ALEQRPINNVEWALLC[57]DGVAK (+3)	27	2395.23	2396.69	1	Bin A contig00013 (015262-016371)complement
Replicate1	VIHEAMDVQPHDLTSDAPYITYTR (+3)	27	2771.32	2773.04	1	Bin A contig00013 (088497-089681)complement
Replicate1	AVVAGEYDHLPEGAFYMVGGIDEVLAK (+3)	27	2849.39	2851.19	1	Bin A contig00030 (027134-028576)complement
Replicate1	HALMIYDDLSK (+2)	27	1304.64	1305.5	1	Bin A contig00030 (029512-031050)complement
Replicate1	SWWSSLSDSER (+2)	27	1338.58	1339.37	1	Bin A contig00037 (026646-027734)complement
Replicate1	IFHYAEEAFC[57]TFAAK (+3)	27	1803.83	1804.99	1	Bin A contig00048 (037679-040042)complement
Replicate1	IFHYAEEAFC[57]TFAAK (+2)	27	1803.83	1804.99	1	Bin A contig00048 (037679-040042)complement
Replicate1	EGSDTWFSTAETSYAR (+2)	27	1806.77	1807.82	1	Bin D contig00006 (131826-132899)complement
Replicate1	GDYQNATLWAGQWWQYQVK (+3)	27	2341.09	2342.52	1	Bin D contig00022 (002402-004702)complement
Replicate1	EETIVIDGAGTENDIR (+2)	27	1730.83	1731.81	1	Bin D contig00022 (082535-084196)complement
Replicate1	AHADHVTISGYDGGTGASPLTSIK (+3)	27	2354.15	2355.52	1	Bin D contig00029 (060791-065431)complement
Replicate1	TSFSSYQPGFPAGQAMLEDGHK (+3)	27	2354.06	2355.54	1	Bin D contig00069 (039833-041044)complement
Replicate1	KGPAPENLPVPVAEFVDETTIK (+3)	27	2350.24	2351.65	1	Bin C contig00579 (000960-001526)
Replicate1	SNNISYEPVPIETNAEAQQQYLAGAC[57]DVYTTDASGLAATR (+3)	27	4287.99	4290.52	1	Bin C contig00783 (000172-001140)
Replicate1	VIFFGMNQAAEDIANDDVDGINPMSDVR (+3)	27	3052.39	3054.32	1	Bin C contig01272 (000532-002112)
Replicate1	IPEQADKYPGQLSGGQQQR (+3)	27	2099.04	2100.25	1	Bin C contig01564 (000089-000880)complement
Replicate1	TVDSIHFLIPGGAGGGWDGTAR (+3)	27	2183.08	2184.37	1	Bin C contig02429 (000231-001217)
Replicate1	KVWGQVTDWC[57]VER (+2)	26	1661.8	1662.84	1	Bin B contig00019 (074112-075245)complement
Replicate1	LPMNPNPGVGEGDNLEHGAQLYK (+3)	26	2449.17	2450.68	1	Bin B contig00053 (021551-022273)
Replicate1	ATFEDPSAHVVLPEIISK (+2)	26	1952.03	1953.2	1	Bin B contig00110 (023159-024178)
Replicate1	ILGTEGNLGEMLGLDAEWAK (+3)	26	2116.05	2117.38	1	Bin B contig00110 (023159-024178)
Replicate1	VVIAGGEGLSAEER (+2)	26	1385.72	1386.51	1	Bin B contig00150 (021369-021785)
Replicate1	RGDDLPPGVMK (+2)	26	1183.6	1184.37	2	Bin B contig00167 (007767-011903), Bin C contig02076 (000391-001539)complement
Replicate1	M[16]EAIGGGVGM[16]GLR (+2)	26	1278.61	1279.48	1	Bin B contig00183 (010351-011061)complement
Replicate1	EMGSMMNQFEIGYVNQR (+2)	26	2032.88	2034.3	1	Bin B contig00192 (008618-009706)complement
Replicate1	SNPLELSLIYNTSEAHK (+2)	26	1914.97	1916.09	1	Bin B contig00218 (003414-005039)complement
Replicate1	C[57]SVESTGGSVYNINTIR (+2)	26	1855.87	1856.98	1	Bin B contig00260 (003750-004718)complement
Replicate1	C[57]DVIAEGVVAAVK (+2)	26	1329.7	1330.52	3	Bin A contig00001 (424445-425638)complement, Bin C contig00367 (004796-005989)complement, Bin C contig02764 (000036-000254)
Replicate1	C[57]SVESTGGSVYNIETIR (+2)	26	1870.87	1871.99	1	Bin A contig00003 (110875-111843)
Replicate1	GLAQQGVMGGVYAGAGWQDLEAR (+3)	26	2333.12	2334.57	1	Bin A contig00005 (086576-087739)complement
Replicate1	GAENPTTEYDTLEIVEQTAVEQVMYEPNHPMFGGDDATLGEC[57]NDGA (+4)	26	5014.14	5017.24	1	Bin A contig00009 (127487-128836)
Replicate1	QDVHYQPGHNSTTMGETLEADGK (+2)	26	2514.11	2515.62	1	Bin A contig00004 (083284-085227)complement
Replicate1	EGDPVMTQEEFQQGTK (+2)	26	1822.8	1823.93	1	Bin A contig00004 (098487-100244)
Replicate1	ILLVDYTDLENLTTTEIEAER (+2)	26	2450.24	2451.68	1	Bin A contig00004 (098487-100244)
Replicate1	NMEQILTANDNNVDAVVASNDGTAGGVVAALTAQGMDGIPVSGQDGDHAALNR (+5)	26	5233.46	5236.59	1	Bin A contig00013 (035744-036757)
Replicate1	HVLVPIAFDESR (+2)	26	1381.74	1382.56	1	Bin A contig00013 (087995-088402)complement
Replicate1	FPSVEAAESC[57]YHSPEYQAALDHAR (+3)	26	2734.21	2735.86	1	Bin A contig00018 (011168-011455)complement
Replicate1	SAAEAATQAQAQTLDSVDGR (+2)	26	1988.94	1990.05	1	Bin A contig00030 (003279-004757)complement
Replicate1	RIEAIVEDAVSK (+2)	26	1328.73	1329.5	1	Bin A contig00030 (003279-004757)complement
Replicate1	VGLFGGAGVGK (+2)	26	960.539	961.116	1	Bin D contig00006 (101271-102647)
Replicate1	FTALQSGEIDM[16]LSR (+2)	26	1582.77	1583.76	1	Bin D contig00014 (004116-005135)
Replicate1	IASVSGGLTPGDSSPEVFK (+2)	26	1846.93	1848.02	1	Bin D contig00086 (001582-002871)
Replicate1	SVVFNEHEGSYLVGMMAAQASK (+3)	26	2354.1	2355.64	1	Bin C contig00560 (000199-001188)
Replicate1	GKLEAAGAEVEVK (+2)	26	1299.7	1300.46	1	Bin C contig00580 (000016-000390)
Replicate1	ASMAPGELDEYYGFWSSGQSGELR (+3)	26	2636.15	2637.79	1	Bin C contig00796 (001864-002733)complement
Replicate1	DVVHATQAQMLDQHGDNVFQGR (+3)	26	2465.15	2466.64	1	Bin C contig02015 (000479-001579)complement
Replicate1	VYTQAHMDVVAESVQR (+3)	26	1831.89	1833.03	1	Bin C contig04820 (000015-000785)
Replicate1	YFQIAANASNK (+1)	25	1225.61	1226.34	2	Bin B contig00026 (055342-057018)complement, Bin D contig00204 (012307-013935)complement
Replicate1	SGAVTMINDHPVISMDTAIK (+2)	25	2099.04	2100.42	1	Bin B contig00053 (018491-020788)
Replicate1	AIM[16]AGGNYGEVFAK (+2)	25	1442.69	1443.62	1	Bin B contig00110 (023159-024178)
Replicate1	MAELIQEDFGK (+2)	25	1279.61	1280.45	1	Bin B contig00155 (008982-010574)
Replicate1	AQWC[57]HEPFQK (+2)	25	1329.59	1330.44	1	Bin B contig00155 (008982-010574)
Replicate1	LADPATASEYQWYMEVMNIK (+3)	25	2359.09	2360.66	1	Bin B contig00218 (003414-005039)complement
Replicate1	NALITGASGGIGGAIAK (+2)	25	1469.82	1470.67	1	Bin B contig00256 (009808-010545)
Replicate1	VPAAIHMSPEAAAGGPIAQVEDGDLIR (+3)	25	2684.36	2686.01	1	Bin B contig00468 (000049-001632)
Replicate1	GDC[57]PMQLMGVVQDFTASDAVLADVAR (+3)	25	2765.28	2767.09	1	Bin B contig00944 (001643-002515)
Replicate1	AEDHQIQQPLFISVVSDDVK (+3)	25	2267.14	2268.48	1	Bin A contig00001 (303657-304892)
Replicate1	SSDLAEDAVEVLSDLR (+3)	25	1717.84	1718.81	1	Bin A contig00001 (393446-394645)
Replicate1	AGELEFGVAQSDWQYHAYNGTSR (+3)	25	2585.16	2586.68	1	Bin A contig00003 (110875-111843)
Replicate1	NITEYGAFVDLGGVDGLLHVTDMAWR (+3)	25	2848.39	2850.16	3	Bin A contig00007 (011962-013644)complement, Bin C contig00284 (006273-007949)complement, Bin C contig00355 (004693-006315)complement
Replicate1	YVLLDPPAPPEWGMDK (+2)	25	1826.89	1828.09	1	Bin A contig00004 (098487-100244)
Replicate1	LADQAAYISYGPAR (+2)	25	1494.75	1495.63	1	Bin A contig00013 (015262-016371)complement
Replicate1	HQYDFDVATC[57]IGFLR (+2)	25	1840.86	1842.01	1	Bin A contig00013 (038966-040273)
Replicate1	LVLILANQIGDR (+2)	25	1323.79	1324.57	1	Bin A contig00016 (064894-065085)complement
Replicate1	GDYSAEVGALASAGGDALVVLGYADQGGK (+3)	25	2710.31	2711.89	1	Bin A contig00018 (100781-101974)
Replicate1	VQAGEC[57]HVMPYPNPADVEAMR (+3)	25	2370.06	2371.64	1	Bin A contig00030 (016633-018204)complement
Replicate1	GQAVSDSGKPISVPVGTATLGR (+3)	25	2096.12	2097.33	1	Bin A contig00030 (027134-028576)complement
Replicate1	TM[16]TIVSTWPR (+2)	25	1206.61	1207.39	1	Bin A contig00037 (026646-027734)complement
Replicate1	VALSSTMGPGVTIDVDNATGN (+2)	25	2017.96	2019.19	1	Bin A contig00214 (002835-003533)complement
Replicate1	DEGFDEIADWFETLAK (+2)	25	1884.84	1885.98	1	Bin D contig00010 (053421-053837)complement
Replicate1	NKYESLPADLKK (+2)	25	1404.76	1405.6	1	Bin D contig00011 (020593-021627)complement
Replicate1	GETIPAHFIQGVTC[57]TSGSK (+3)	25	1988.96	1990.17	1	Bin D contig00065 (036677-036991)
Replicate1	VLHIIATDPGSVK (+2)	25	1348.77	1349.57	1	Bin D contig00073 (035872-036102)complement
Replicate1	DGGTVVIAAPPNPFR (+2)	25	1509.79	1510.69	1	Bin D contig00086 (001582-002871)
Replicate1	TFSIVKPDAVAK (+2)	25	1274.72	1275.49	1	Bin D contig00126 (018489-018917)complement
Replicate1	AANLTPAGSWYIEAGQGMGK (+2)	25	2020.97	2022.24	1	Bin D contig00132 (023541-024347)
Replicate1	VYEEEGIVMISPASTNPK (+3)	25	1962.96	1964.2	1	Bin D contig00144 (007121-008227)complement
Replicate1	DC[57]EVHVLSTFEHR (+3)	25	1627.74	1628.73	1	Bin D contig00149 (016162-018723)complement
Replicate1	IITYGTEGGMNNFDDIMTDDEIKK (+3)	25	2719.24	2720.98	1	Bin D contig00204 (012307-013935)complement
Replicate1	ISYASPPYSGALALK (+2)	25	1536.82	1537.75	1	Bin C contig00485 (001007-002116)
Replicate1	AYHLTADYNWGYTTEEAVR (+3)	25	2259.02	2260.37	1	Bin C contig00587 (002052-003404)complement
Replicate1	TISNLADLTADSSDSVFQDTDFASWSEK (+3)	24	3049.37	3051.14	2	Bin E contig00562 (001099-004044) (Gly), Bin E contig00562 (001099-004044) (Trp)
Replicate1	AAQAAGMVLAR (+2)	24	1057.57	1058.26	1	Bin E contig03850 (000001-000402) (Gly)
Replicate1	VNQFYTAPTAIR (+2)	24	1379.72	1380.55	2	Bin B contig00090 (019119-021065), Bin A contig00009 (132864-134801)
Replicate1	KPVELPAGVSASVSGQTVEVK (+3)	24	2081.14	2082.35	1	Bin B contig00110 (007648-008181)
Replicate1	AGEC[57]HVM[16]PYPNPADVEAMR (+2)	24	2158.92	2160.38	2	Bin B contig00155 (008982-010574), Bin A contig00030 (016633-018204)complement
Replicate1	WIIIDAEGVVLGR (+2)	24	1439.81	1440.69	2	Bin B contig00174 (000617-001081)complement, Bin A contig00018 (002959-003423)complement
Replicate1	EMASAGLSAPLHPGAEK (+2)	24	1664.82	1665.87	1	Bin B contig00260 (003750-004718)complement
Replicate1	MLGQFNLEDIPPAPR (+2)	24	1696.86	1697.95	1	Bin B contig00324 (000520-002436)
Replicate1	INSTLVNTVPLWETQLAQAVTIQR (+3)	24	2694.47	2696.06	2	Bin B contig00696 (001126-002286)complement, Bin A contig00001 (174573-175766)
Replicate1	TFSIIKPDATR (+2)	24	1247.69	1248.43	2	Bin B contig01288 (001463-001885)complement, Bin C contig00792 (000209-000631)
Replicate1	VTIGC[57]GPSIYDDDASTVAATQEHELETVK (+3)	24	3105.44	3107.29	1	Bin A contig00003 (085580-085921)
Replicate1	FEEGGAFEGLR (+2)	24	1210.56	1211.28	1	Bin A contig00003 (110875-111843)
Replicate1	ATVHVSDPALDAR (+2)	24	1350.69	1351.46	1	Bin A contig00003 (178865-179398)complement
Replicate1	FADYAIYEHC[57]LPFNVAR (+3)	24	2084.98	2086.3	2	Bin A contig00016 (073250-074200)complement, Bin C contig00719 (000760-001710)
Replicate1	SLASPLPQISFC[57]PTGGVSTK (+2)	24	2046.05	2047.3	1	Bin A contig00018 (072256-072897)
Replicate1	HIPVNVTEEMIGQK (+3)	24	1593.82	1594.83	1	Bin A contig00020 (005038-005316)
Replicate1	AWVLDVLADEGYIR (+2)	24	1618.84	1619.82	1	Bin A contig00020 (011341-011733)
Replicate1	VQMDTVELMLAAGK (+2)	24	1504.76	1505.8	1	Bin A contig00028 (043349-043792)
Replicate1	PTIQQLIR (+2)	24	967.581	968.151	3	Bin A contig00267 (007216-007587), Bin C contig00717 (000268-000639), Bin C contig00780 (000041-000412)
Replicate1	SLAVLDGAVAVLDANAGVEPQTETVWR (+3)	24	2780.43	2782.07	1	Bin A contig00267 (008095-010218)
Replicate1	GQLAQILQEVTETR (+2)	24	1584.85	1585.76	1	Bin D contig00006 (109150-110151)complement
Replicate1	GGASDVLDSSYAK (+2)	24	1268.59	1269.31	1	Bin D contig00047 (034510-035271)complement
Replicate1	VTAEPPEHIQHMVEDIR (+2)	24	1999.98	2001.22	1	Bin D contig00069 (026334-028064)complement
Replicate1	DYGFSVAAVYR (+2)	24	1246.6	1247.36	1	Bin D contig00086 (001582-002871)
Replicate1	AYHLTADYTWGWTQEESIR (+2)	24	2326.07	2327.46	1	Bin D contig00103 (006120-007475)complement
Replicate1	EAMYEAITAGEK (+2)	24	1311.6	1312.45	1	Bin D contig00144 (007121-008227)complement
Replicate1	VTVWGNDPAGHK (+2)	24	1279.63	1280.39	1	Bin D contig00204 (012307-013935)complement
Replicate1	AVAAAVLGDPK (+2)	24	1010.58	1011.17	1	Bin C contig00783 (000172-001140)
Replicate1	GPAIAEWYEEGVLADISDVAK (+2)	24	2232.1	2233.43	1	Bin C contig01182 (001247-002320)complement
Replicate1	DTLDEYMDDEIFAK (+2)	24	1703.72	1704.81	1	Bin C contig01939 (000050-001027)complement
Replicate1	YFGDFQAYDQIDGAPEEK (+2)	24	2091.91	2093.16	1	Bin C contig02573 (000002-001177)
Replicate1	KLMEAVDAYIPTPAR (+2)	24	1673.88	1674.96	1	Bin C contig02573 (000002-001177)
Replicate1	DSYTIVPLVHR (+2)	24	1298.7	1299.47	1	Bin C contig02683 (000928-001275)complement
Replicate1	IITHPNFNGNTLDNDIM[16]LIK (+3)	23	2298.17	2299.6	1	CNTM:cont_gi|136429|sp|P00761|TRYP_PIG
Replicate1	GSLGGGFSSGGFSGGSFSR (+2)	23	1706.76	1707.75	1	CNTM:cont_sp|P13645|K1CJ_HUMAN
Replicate1	AGSLDFSSADVEVAAGSDNVDVLVTAVLK (+3)	23	2848.43	2850.09	2	Bin E contig00815 (000239-002986) (Gly), Bin E contig00815 (000239-002986) (Trp)
Replicate1	DMATYIQMDPPKPPEM[16]SLAQMK (+3)	23	2537.17	2538.97	1	Bin B contig00026 (055342-057018)complement
Replicate1	IPGLGGQVMSK (+2)	23	1085.59	1086.31	1	Bin B contig00192 (008618-009706)complement
Replicate1	TQLVAALAEEMGADKK (+2)	23	1673.87	1674.91	1	Bin B contig00211 (010428-010715)complement
Replicate1	HGATMEAMQK (+2)	23	1102.49	1103.27	2	Bin B contig00246 (000949-002127)complement, Bin A contig00002 (015189-016364)
Replicate1	FNAVLGGLAAASGGGGNAPK (+2)	23	1727.9	1728.9	1	Bin B contig00270 (003189-004067)
Replicate1	FTQAGSEVSALLGR (+2)	23	1434.75	1435.58	2	Bin B contig00270 (004087-005511), Bin C contig01538 (000123-000614)
Replicate1	LIGPNC[57]PGVITPDAC[57]K (+2)	23	1710.84	1711.94	3	Bin B contig03480 (000099-000713), Bin A contig00001 (423554-424438)complement, Bin C contig03658 (000043-000612)
Replicate1	LIGATAHYVTADLDEGPIIEQDIVR (+3)	23	2708.4	2710	1	Bin A contig00001 (364457-365341)complement
Replicate1	LGFPQITSSAATDQIGELSGQFNDMFFLLGR (+3)	23	3359.65	3361.73	1	Bin A contig00001 (393446-394645)
Replicate1	GVYGSMNWNWQLSDAGTQAFVK (+2)	23	2458.14	2459.69	1	Bin A contig00009 (127487-128836)
Replicate1	TDEAAIVAALEAAGADYISADAQSSSSK (+4)	23	2711.28	2712.83	1	Bin A contig00013 (035744-036757)
Replicate1	MDAGEIFIDGEK (+2)	23	1323.6	1324.46	1	Bin A contig00013 (038123-038887)
Replicate1	LGQMGEVVDVKPGFAR (+3)	23	1701.89	1702.97	1	Bin A contig00016 (106504-107133)
Replicate1	FTFTGVNYYDGQGFMVPK (+2)	23	2069.96	2071.31	1	Bin A contig00020 (026426-027442)
Replicate1	RGDQVVTQGGIIGK (+2)	23	1426.79	1427.61	1	Bin A contig00023 (017419-017751)complement
Replicate1	AQWC[57]HEPFNDLVTQAK (+3)	23	1942.9	1944.1	1	Bin A contig00030 (016633-018204)complement
Replicate1	APVEIFHEALDNIKPSVEVR (+3)	23	2262.2	2263.55	1	Bin A contig00267 (007600-008070)
Replicate1	NEVNTVADLQGLK (+2)	23	1399.73	1400.53	1	Bin D contig00006 (131826-132899)complement
Replicate1	NAMPAGSELALYDVNPMVPGVAADLSHIPTPVK (+3)	23	3373.71	3375.87	1	Bin D contig00006 (135732-136664)
Replicate1	GYQSTGEAMVEGQQYTK (+2)	23	1875.83	1876.99	1	Bin D contig00022 (002402-004702)complement
Replicate1	IAVIDLHDFETK (+2)	23	1399.73	1400.58	1	Bin D contig00022 (002402-004702)complement
Replicate1	TGPYAPGGIPWADGFADYINLLNDR (+3)	23	2692.29	2693.92	1	Bin D contig00032 (023812-025140)
Replicate1	FAALEAAGVATVR (+2)	23	1274.7	1275.45	1	Bin D contig00034 (005988-006857)complement
Replicate1	VAGAVGFSVR (+2)	23	961.535	962.104	1	Bin D contig00105 (014728-016725)complement
Replicate1	KGGAGAVITPGDLDGVK (+2)	23	1553.84	1554.74	1	Bin C contig00313 (002901-004052)
Replicate1	QYAGEDVDPILEK (+2)	23	1475.71	1476.58	1	Bin C contig00796 (001239-001844)complement
Replicate1	TALEDAASIAGLLITTEAMVADKPAK (+3)	23	2599.38	2600.98	1	Bin C contig00934 (000052-000663)
Replicate1	VSGGAGAVATTDFR (+2)	23	1307.65	1308.4	1	Bin C contig00998 (000717-002075)
Replicate1	VAALLSGEVDFIQDVPVQDLGR (+3)	23	2340.23	2341.62	1	Bin C contig01272 (000532-002112)
Replicate1	VDVGHVSDVFDSGDVVSWGGNGVGYTGFLDQAANFEGFR (+3)	23	4075.86	4078.28	1	Bin C contig01422 (000513-001454)
Replicate1	SITGAAEFSVHAPR (+2)	23	1441.73	1442.58	1	Bin C contig01723 (000358-001764)complement
Replicate1	M[16]PGM[16]GGQALGK (+2)	23	1077.49	1078.25	1	Bin C contig01939 (000050-001027)complement
Replicate1	IVFHTAFEGK (+2)	23	1147.6	1148.31	1	Bin C contig02879 (000683-001186)complement
Replicate1	[43]MLRDIAILTGATVITDELGMK (+3)	22	2303.22	2304.7	1	Bin E contig03080 (000002-001198) (Gly)
Replicate1	DWNLATAMVMR (+2)	22	1306.62	1307.54	1	Bin B contig00044 (047176-048432)
Replicate1	SHFTPEIVEVNEGDTVEFIITNSER (+3)	22	2861.37	2863.05	1	Bin B contig00053 (018491-020788)
Replicate1	VTFDDVAGIDEAKEELEEIVEFLR (+3)	22	2765.36	2767	1	Bin B contig00085 (031359-033275)complement
Replicate1	KVEYVTGDTQTK (+2)	22	1367.69	1368.49	2	Bin B contig00090 (013758-015101), Bin C contig00587 (002052-003404)complement
Replicate1	ALAAIGFNITSIR (+2)	22	1345.77	1346.57	2	Bin B contig00110 (014314-014706), Bin C contig02184 (000494-000883)
Replicate1	NPIPPTIWSYNDAVQDDMYDPVK (+3)	22	2677.24	2678.92	1	Bin B contig00155 (008982-010574)
Replicate1	WAIDAHGADWIKPENIVVNGAYK (+4)	22	2566.3	2567.85	1	Bin B contig00218 (003414-005039)complement
Replicate1	VTSIIDDWAPYYIAR (+2)	22	1781.9	1782.99	1	Bin B contig00245 (004796-005878)
Replicate1	SLQDIIAILGMDELSEEDKLTVAR (+3)	22	2658.38	2660	2	Bin B contig00270 (004087-005511), Bin A contig00030 (027134-028576)complement
Replicate1	HMPVMEGDEMVGLVSIGDVVK (+3)	22	2241.08	2242.63	2	Bin B contig00315 (006026-006460)complement, Bin A contig00008 (111445-111879)
Replicate1	YGASIAALGETGAVWTEELLDAYIKDPK (+3)	22	2980.51	2982.3	1	Bin B contig00896 (000383-000871)complement
Replicate1	AMMQDIAILTGGQVISEDLGMK (+3)	22	2320.15	2321.73	1	Bin A contig00001 (092697-094334)complement
Replicate1	EVGIETEITNLEWAQWLEQVFK (+3)	22	2661.33	2662.94	1	Bin A contig00001 (245892-247361)
Replicate1	LTAGSSGALDVSDYER (+2)	22	1639.77	1640.7	1	Bin A contig00005 (150128-151114)complement
Replicate1	EYVASATAATTQSGSLAELTAGAGGG (+2)	22	2340.11	2341.44	1	Bin A contig00009 (090748-091416)
Replicate1	AVDHVTVDLYPGEVVGLLGHNGAGK (+3)	22	2516.3	2517.79	1	Bin A contig00013 (038123-038887)
Replicate1	GQILVEPKPQEPSK (+2)	22	1548.85	1549.77	1	Bin A contig00013 (038966-040273)
Replicate1	LGANAILGVSLAAAK (+2)	22	1367.81	1368.62	2	Bin A contig00016 (098268-099542), Bin C contig00555 (000912-002186)
Replicate1	KVQMDTVELMLAAGK (+2)	22	1632.86	1633.97	1	Bin A contig00028 (043349-043792)
Replicate1	LVEEQGVEVK (+2)	22	1128.6	1129.26	1	Bin A contig00037 (026646-027734)complement
Replicate1	ELSEQINASADYNDEVAK (+2)	22	1994.91	1996.05	1	Bin D contig00006 (098761-100302)
Replicate1	IGVPYTEADIAEAPELLK (+2)	22	1928.01	1929.17	1	Bin D contig00046 (051766-052458)complement
Replicate1	TALNDAGLAASEIDEVILVGGQTR (+3)	22	2412.25	2413.64	1	Bin D contig00056 (020476-022428)complement
Replicate1	ELGQMWQVDYSDIDNLK (+3)	22	2052.95	2054.24	1	Bin D contig00204 (012307-013935)complement
Replicate1	DVFAEHEGINVIGEASGMWSQAVAR (+3)	22	2672.27	2673.91	1	Bin C contig00485 (001007-002116)
Replicate1	SGTVGFIGGMDIPLIR (+2)	22	1631.87	1632.92	1	Bin C contig00560 (000199-001188)
Replicate1	APIEVFHEALDNIKPSVEVR (+3)	22	2262.2	2263.55	1	Bin C contig00717 (000652-001122)
Replicate1	YILVSHAPDSDSWWNTIK (+3)	21	2131.04	2132.33	1	Bin B contig00019 (020145-021095)complement
Replicate1	HEGAVRPGAER (+2)	21	1177.6	1178.26	1	Bin B contig00053 (018491-020788)
Replicate1	YVGGIESGRPPFEAGC[57]SQADTDYLHIINWK (+3)	21	3379.59	3381.65	1	Bin B contig00053 (018491-020788)
Replicate1	ALVFEPELVLMDEPLGALDK (+2)	21	2198.15	2199.56	3	Bin B contig00140 (000660-001760)complement, Bin A contig00013 (016474-017574)complement, Bin C contig02259 (000329-001309)
Replicate1	VQSETVELMMAAGK (+2)	21	1492.73	1493.74	1	Bin B contig00143 (017046-017489)
Replicate1	HPVASNSTAAGMSK (+2)	21	1356.65	1357.49	1	Bin B contig00163 (010406-010807)
Replicate1	HWGDTLVNASPTGELDMR (+3)	21	1997.93	1999.16	1	Bin B contig00192 (003180-004646)complement
Replicate1	DMGWDPSIVNVNGGAIAIGHPIGASGC[57]R (+3)	21	2820.34	2822.11	1	Bin B contig00246 (000949-002127)complement
Replicate1	EM[16]ASAGLSAPLHPGAEK (+2)	21	1680.81	1681.86	1	Bin B contig00260 (003750-004718)complement
Replicate1	LVLEVAQHLGENTVR (+3)	21	1676.92	1677.9	2	Bin B contig00270 (004087-005511), Bin A contig00030 (027134-028576)complement
Replicate1	IPSAVGYQPTLATDMGAMQER (+2)	21	2235.07	2236.52	3	Bin B contig00270 (004087-005511), Bin A contig00030 (027134-028576)complement, Bin C contig01538 (000123-000614)
Replicate1	IALVYGQM[16]NEPPGAR (+2)	21	1630.81	1631.85	2	Bin B contig00270 (004087-005511), Bin C contig01538 (000123-000614)
Replicate1	KISFGEGVER (+2)	21	1120.59	1121.24	2	Bin B contig00275 (000298-000672)complement, Bin A contig00070 (010478-010855)
Replicate1	VGNEGVITVEENK (+2)	21	1386.7	1387.49	1	Bin A contig00001 (092697-094334)complement
Replicate1	IEGLWENAPTQAIDLTDVR (+2)	21	2140.08	2141.34	1	Bin A contig00001 (245892-247361)
Replicate1	VAAGMGADVTVLDMSLPR (+2)	21	1801.91	1803.11	1	Bin A contig00002 (136855-137973)complement
Replicate1	LPLLAPMSEVAGK (+2)	21	1324.74	1325.62	1	Bin A contig00002 (136855-137973)complement
Replicate1	GTMEVLMNEMGWTTDDFALATELK (+3)	21	2702.23	2704.06	1	Bin A contig00003 (110875-111843)
Replicate1	NMDAVEEFQQSDAGVAMK (+2)	21	1968.86	1970.14	1	Bin A contig00005 (075118-076128)
Replicate1	KGGTLVTVRPEVELSVIAGDIPEK (+3)	21	2506.4	2507.88	1	Bin A contig00007 (004330-004983)
Replicate1	SVVVAEPELGLGPLHTC[57]FDGK (+3)	21	2224.12	2225.49	1	Bin A contig00004 (083284-085227)complement
Replicate1	YPAFINLQQPYFER (+2)	21	1784.89	1785.99	1	Bin A contig00016 (065096-066712)complement
Replicate1	SAAEAATQAQAQTLDSVDGR (+3)	21	1988.94	1990.05	1	Bin A contig00030 (003279-004757)complement
Replicate1	LVANPMEPR (+2)	21	1025.53	1026.21	1	Bin A contig00048 (037679-040042)complement
Replicate1	HVGDPIAAVVAETLDQAR (+2)	21	1860.97	1862.05	1	Bin A contig00048 (037679-040042)complement
Replicate1	GAGRPEATYQLER (+2)	21	1446.72	1447.55	1	Bin A contig00048 (037679-040042)complement
Replicate1	SHNLGEVHDGAATMDWMEQEQER (+3)	21	2669.12	2670.8	1	Bin A contig00267 (008095-010218)
Replicate1	GVIDATEWVGPYDDEK (+2)	21	1792.82	1793.88	1	Bin D contig00006 (131826-132899)complement
Replicate1	INSTC[57]TVFAGAELR (+2)	21	1537.76	1538.69	1	Bin D contig00017 (047901-049220)
Replicate1	SLQFNGVGADFDVHK (+2)	21	1632.79	1633.76	1	Bin D contig00032 (023812-025140)
Replicate1	VVADKIPLITSGYGR (+2)	21	1587.9	1588.85	1	Bin D contig00032 (023812-025140)
Replicate1	KASAAMNAANAAQSAADEC[57]AEK (+3)	21	2178.96	2180.3	1	Bin D contig00068 (037559-037843)
Replicate1	ATGNPADVYAVQGYDAGDLLIQGMAAVEGDVK (+3)	21	3207.54	3209.5	1	Bin D contig00069 (039833-041044)complement
Replicate1	AHNPIQDIYLR (+2)	21	1338.7	1339.5	1	Bin D contig00069 (039833-041044)complement
Replicate1	NAVVTVIVDSFVGIPSQQVR (+3)	21	2127.17	2128.43	1	Bin D contig00075 (013196-013840)complement
Replicate1	NAMDELGVKPEHIQQLSDVR (+3)	21	2278.14	2279.53	1	Bin D contig00118 (025112-026413)complement
Replicate1	HMYAQVIAPNGSQVIASASTVEK (+3)	21	2400.21	2401.69	1	Bin D contig00131 (007675-008031)
Replicate1	KNPVAAPLVEK (+2)	21	1164.69	1165.38	1	Bin D contig00144 (007121-008227)complement
Replicate1	IDLWAMPDK (+2)	21	1087.54	1088.28	1	Bin D contig00204 (012307-013935)complement
Replicate1	VTVWGNDPAGHKDQAWK (+2)	21	1907.93	1909.07	1	Bin D contig00204 (012307-013935)complement
Replicate1	HGYTAVQLGAGEAK (+2)	21	1400.7	1401.52	1	Bin C contig00691 (000476-001201)
Replicate1	SQHLEQC[57]PQK (+2)	21	1253.58	1254.34	1	Bin C contig00780 (000041-000412)
Replicate1	KQAEADGVDLDDWQDQIIR (+3)	21	2214.06	2215.33	1	Bin C contig00796 (001048-001242)complement
Replicate1	VDVHYQPGHNSTSM[16]GETK (+2)	21	2001.89	2003.11	1	Bin C contig00796 (001239-001844)complement
Replicate1	GVLMGGVPGVAPAK (+2)	21	1251.7	1252.53	1	Bin C contig00991 (001048-002166)
Replicate1	EGVTFHDGAAFNSEDVK (+2)	21	1821.82	1822.88	1	Bin C contig01272 (000532-002112)
Replicate1	HYIPEVTEVRPVAV (+2)	21	1607.87	1608.84	1	Bin C contig01418 (000588-001151)complement
Replicate1	QGVVMTEVLMEEGIK (+2)	21	1661.84	1662.97	1	Bin C contig01720 (000832-001731)complement
Replicate1	AAIDSGAFDTFHFPDGMISNK (+3)	21	2240.02	2241.43	1	Bin C contig01720 (000832-001731)complement
Replicate1	GEAGDNVGVLLR (+2)	21	1198.63	1199.31	1	Bin C contig02573 (000002-001177)
Replicate1	VDQVDDDELLELVEMEIR (+3)	21	2159.03	2160.36	1	Bin C contig02573 (000002-001177)
Replicate1	WEANDAADNGADATGGAGAAGFAVSTGGFR (+3)	21	2783.22	2784.82	1	Bin C contig02987 (000513-001076)
Replicate1	INDPAPTTNTPAKPAAAEASPIPAAPAK (+3)	21	2681.4	2682.98	1	Bin C contig03498 (000057-000602)complement
Replicate1	DLVLGNGIEVVLYQGK (+2)	20	1715.95	1716.97	2	Bin E contig00815 (000239-002986) (Gly), Bin E contig00815 (000239-002986) (Trp)
Replicate1	VAVVDGDTK (+2)	20	902.471	902.989	1	Bin B contig00026 (055342-057018)complement
Replicate1	GGEWVDAPVAGGGGDAQAAVLR (+2)	20	2052	2053.19	1	Bin B contig00044 (047176-048432)
Replicate1	ISSFGTFSVR (+2)	20	1099.57	1100.22	2	Bin B contig00061 (015941-016243), Bin A contig00052 (049761-050093)
Replicate1	KRPIDNQYEITTK (+2)	20	1604.85	1605.79	1	Bin B contig00091 (005727-006209)
Replicate1	IATLTEHFK (+2)	20	1058.58	1059.22	2	Bin B contig00104 (016472-016741), Bin A contig00005 (040842-041111)
Replicate1	TAPEGTGIIAGGPMR (+2)	20	1426.72	1427.63	2	Bin B contig00110 (008726-009292), Bin C contig03016 (000425-000676)
Replicate1	TPPASSVGFVGWAR (+2)	20	1430.73	1431.59	1	Bin B contig00110 (025564-027054)
Replicate1	LEEHQEGQIIVDGTELTSDLK (+3)	20	2353.16	2354.52	1	Bin B contig00110 (027066-027851)
Replicate1	VAAAAVKPK (+2)	20	853.539	854.049	1	Bin B contig00114 (023709-024293)complement
Replicate1	MADEAVHIGPPPANQSYIVIDK (+3)	20	2364.18	2365.66	1	Bin B contig00125 (021372-023420)
Replicate1	ADADINLTEQEGLNVGYLAYNSMVAPFDNPEVR (+3)	20	3624.7	3626.91	1	Bin B contig00155 (008982-010574)
Replicate1	QAIIDVVFQGAGQIAK (+3)	20	1656.92	1657.91	2	Bin B contig00155 (008982-010574), Bin A contig00030 (016633-018204)complement
Replicate1	GDVC[57]AVMNSDQLFATDK (+2)	20	1869.82	1871.02	1	Bin B contig00163 (010406-010807)
Replicate1	SLMNFPIGWEK (+2)	20	1320.65	1321.54	1	Bin B contig00186 (010452-011846)
Replicate1	IAQLSDGHFK (+2)	20	1114.58	1115.24	1	Bin B contig00192 (008618-009706)complement
Replicate1	GAGALFTVGVK (+2)	20	1018.58	1019.19	1	Bin B contig00194 (003829-005121)complement
Replicate1	NASAVMAGDAPVTDLGVK (+2)	20	1714.86	1715.92	1	Bin B contig00218 (003414-005039)complement
Replicate1	RPLEILDR (+2)	20	1010.59	1011.18	1	Bin B contig00352 (002000-003610)
Replicate1	HPDAGLWPTDPAAR (+2)	20	1502.73	1503.62	1	Bin B contig00944 (001643-002515)
Replicate1	FGAAAEGVMGIGGVNTASPEFQDYAAR (+3)	20	2685.25	2686.91	1	Bin A contig00001 (393446-394645)
Replicate1	NMLEYAERPLLLAH (+2)	20	1668.87	1669.94	1	Bin A contig00002 (270273-271112)complement
Replicate1	TDADVVLGLDSNLAAAAR (+2)	20	1770.91	1771.92	1	Bin A contig00005 (137188-138174)
Replicate1	AVIDANSGLEFSVFAGGTQADADGPAR (+3)	20	2635.25	2636.78	1	Bin A contig00007 (096492-097550)complement
Replicate1	NFEIVVPLYSELMAAGAGENIK (+2)	20	2364.2	2365.7	1	Bin A contig00009 (127487-128836)
Replicate1	TNYVFANGEDEVPMVNDGSVLDDPSK (+2)	20	2811.25	2812.97	1	Bin A contig00004 (083284-085227)complement
Replicate1	VYM[16]TSQAPQFSLEK (+2)	20	1643.79	1644.84	1	Bin A contig00004 (083284-085227)complement
Replicate1	HSEPIVLIGIPDSK (+2)	20	1503.83	1504.73	1	Bin A contig00004 (085240-087456)complement
Replicate1	DDIYDVLETEEGQDR (+2)	20	1795.77	1796.8	1	Bin A contig00013 (015262-016371)complement
Replicate1	LPEGAPAPDSIC[57]ALFDTETYPGKR (+3)	20	2604.25	2605.84	1	Bin A contig00013 (015262-016371)complement
Replicate1	GALEIAHAIAEEGAK (+2)	20	1478.77	1479.63	1	Bin A contig00013 (087995-088402)complement
Replicate1	DPNTPEWVQHIAFK (+2)	20	1680.83	1681.84	1	Bin A contig00016 (064341-064883)complement
Replicate1	ESYDAAALLALAAMK (+2)	20	1536.79	1537.78	1	Bin A contig00018 (100781-101974)
Replicate1	IFPDVAVSSKPVEVR (+2)	20	1641.91	1642.89	1	Bin A contig00020 (006421-006834)
Replicate1	DAGLGLPAGVALLSPALDLTGEGASHK (+3)	20	2529.34	2530.83	1	Bin A contig00030 (001204-002091)complement
Replicate1	AMLEEEGVTDLDLK (+2)	20	1561.75	1562.74	1	Bin A contig00030 (016633-018204)complement
Replicate1	DATGTDVLFFVDNIFR (+2)	20	1828.9	1830	1	Bin A contig00030 (027134-028576)complement
Replicate1	YYYTGGMHEPGAQLSLTSNK (+2)	20	2216.02	2217.41	1	Bin A contig00037 (026646-027734)complement
Replicate1	EFSQEILEATR (+2)	20	1321.65	1322.42	1	Bin D contig00006 (131826-132899)complement
Replicate1	LGVTVQVLPGAEIYPALER (+2)	20	2024.13	2025.35	1	Bin D contig00006 (131826-132899)complement
Replicate1	LRPGYDTSDEQSIAHQMPK (+3)	20	2172.03	2173.36	1	Bin D contig00017 (020903-022960)complement
Replicate1	LGIVSQIVPALK (+2)	20	1236.78	1237.53	1	Bin D contig00017 (043516-044652)
Replicate1	TGKPGAFIETDLVDPR (+3)	20	1714.89	1715.9	1	Bin D contig00017 (046600-047889)
Replicate1	LGGQNAQYALNQMK (+2)	20	1534.76	1535.72	1	Bin D contig00022 (005005-005319)complement
Replicate1	VTGETNTDDLSPAPDAWSRPDIPLHANAMLK (+3)	20	3331.61	3333.64	1	Bin D contig00047 (030116-032704)complement
Replicate1	GHPVAYVGDVVGTGSSR (+2)	20	1656.82	1657.78	1	Bin D contig00047 (030116-032704)complement
Replicate1	IEVDKIPGQLPPVGK (+2)	20	1588.92	1589.87	1	Bin D contig00077 (003596-004519)complement
Replicate1	KQVADVFTSLGGLVK (+2)	20	1560.89	1561.82	1	Bin D contig00089 (024042-024527)
Replicate1	KLEYVTGDTQTK (+2)	20	1381.71	1382.52	1	Bin D contig00103 (006120-007475)complement
Replicate1	IHIVEPELDGIVHK (+2)	20	1597.88	1598.84	1	Bin D contig00147 (020482-021738)
Replicate1	DC[57]EVHVLSTFEHR (+2)	20	1627.74	1628.73	1	Bin D contig00149 (016162-018723)complement
Replicate1	VAAIYDTPNHPSWLVSM[16]K (+2)	20	2044.01	2045.31	1	Bin D contig00204 (012307-013935)complement
Replicate1	IQMLPAGTEVEGASGAYAPLGAK (+3)	20	2230.13	2231.52	1	Bin C contig00485 (001007-002116)
Replicate1	ATTHADPIYEVDGIMHYC[57]VANMPGAVAR (+3)	20	3058.41	3060.41	1	Bin C contig00991 (001048-002166)
Replicate1	VAALLSGEVDFIQDVPVQDLGR (+2)	20	2340.23	2341.62	1	Bin C contig01272 (000532-002112)
Replicate1	KLM[16]EAVDAYIPTPAR (+2)	20	1689.88	1690.95	1	Bin C contig02573 (000002-001177)
Replicate1	AATNAALKPIADTWQER (+3)	20	1854.96	1856.04	1	Bin C contig02844 (000002-000334)
Replicate1	AATNAALKPIADTWQER (+2)	20	1854.96	1856.04	1	Bin C contig02844 (000002-000334)
Replicate1	SVVLDAQLNTSGEHPMAK (+2)	20	1895.94	1897.11	1	Bin C contig05798 (000154-000642)complement
Replicate1	ALEESNYELEGK (+2)	19	1380.64	1381.44	1	CNTM:cont_sp|P13645|K1CJ_HUMAN
Replicate1	AGYVDAAVEMGIANAFTDYDAAVTR (+2)	19	2590.2	2591.8	2	Bin E contig00815 (000239-002986) (Gly), Bin E contig00815 (000239-002986) (Trp)
Replicate1	GAFIDVATAHFNSDM[16]SSEEAVSK (+3)	19	2428.09	2429.57	1	Bin B contig00044 (047176-048432)
Replicate1	NFEIVVPLFSR (+2)	19	1319.72	1320.54	1	Bin B contig00090 (013758-015101)
Replicate1	GITNLHVPSDVIIDASM[16]PAVIR (+3)	19	2333.24	2334.69	2	Bin B contig00091 (029522-031735)complement, Bin C contig00651 (000881-002872)
Replicate1	GETQGLVVTTLGTGDDEQMIDALTGTYK (+3)	19	2912.4	2914.16	2	Bin B contig00104 (018044-020182), Bin A contig00005 (042567-044702)
Replicate1	IVDFGAFVNFFGK (+2)	19	1459.75	1460.67	2	Bin B contig00104 (018044-020182), Bin A contig00005 (042567-044702)
Replicate1	VSC[57]ANHGGPGTAAIQQWDAASGK (+3)	19	2282.05	2283.41	1	Bin B contig00127 (014238-015524)complement
Replicate1	VLLALTQAGVSR (+2)	19	1226.73	1227.45	2	Bin B contig00130 (013912-015219)complement, Bin A contig00064 (013967-015274)
Replicate1	LGSNSLIDLVVFGR (+2)	19	1488.83	1489.71	3	Bin B contig00141 (000083-000856), Bin A contig00020 (095403-097208)complement, Bin C contig01134 (000445-002253)
Replicate1	EFYIPAPEHVAAQSVVNNQGR (+3)	19	2325.15	2326.52	1	Bin B contig00143 (003681-004589)
Replicate1	HGILIDGEGVVGGGETR (+2)	19	1664.85	1665.8	1	Bin B contig00145 (000107-001204)complement
Replicate1	TVATLMGGGSDPVITK (+2)	19	1545.81	1546.78	1	Bin B contig00155 (000523-001515)
Replicate1	AM[16]LDAAGVSDLEMK (+2)	19	1465.68	1466.67	1	Bin B contig00155 (008982-010574)
Replicate1	MLNMDFVLAIAEDK (+2)	19	1608.79	1609.9	2	Bin B contig00158 (017056-017598), Bin A contig00016 (064341-064883)complement
Replicate1	NTFNQVHAVAAER (+2)	19	1455.72	1456.56	1	Bin B contig00165 (017038-018018)complement
Replicate1	SPGVFFDHDK (+2)	19	1147.53	1148.22	2	Bin B contig00167 (007767-011903), Bin D contig00190 (007670-011746)complement
Replicate1	DHAIIAEIDGYVR (+2)	19	1470.75	1471.61	1	Bin B contig00167 (011955-016220)
Replicate1	IFTLHADHEQNASTSTVR (+2)	19	2025.99	2027.15	3	Bin B contig00180 (000007-001095), Bin A contig00048 (049801-051096), Bin C contig01026 (000022-000654)
Replicate1	LADPATASEYQWYMEVMNIK (+2)	19	2359.09	2360.66	1	Bin B contig00218 (003414-005039)complement
Replicate1	LTEHVANER (+2)	19	1067.54	1068.14	1	Bin B contig00218 (003414-005039)complement
Replicate1	TGKPLEYDPSASLQTYALGELR (+3)	19	2408.22	2409.65	1	Bin B contig00250 (003502-005253)
Replicate1	ISEPGNSPFSLTGQPSAC[57]GTAR (+2)	19	2233.04	2234.37	3	Bin B contig00254 (004771-007266)complement, Bin D contig00149 (016162-018723)complement, Bin C contig01065 (000024-001640)
Replicate1	IINISSIVGATGNPGQVNYAASK (+3)	19	2273.2	2274.53	2	Bin B contig00256 (009808-010545), Bin A contig00016 (103265-104002)complement
Replicate1	HVVAIGSVYEK (+2)	19	1200.65	1201.37	1	Bin B contig00260 (000612-001043)complement
Replicate1	ATTHAEPIYEVDGVMHYC[57]VANMPGAVAR (+3)	19	3058.41	3060.41	1	Bin B contig00260 (007902-009020)complement
Replicate1	TAVALDAILNQK (+2)	19	1255.71	1256.45	2	Bin B contig00270 (001636-003174), Bin A contig00030 (029512-031050)complement
Replicate1	VVDGLGNPIDGK (+2)	19	1182.62	1183.31	2	Bin B contig00270 (001636-003174), Bin A contig00030 (029512-031050)complement
Replicate1	PAVNTGLSVSR (+2)	19	1099.6	1100.23	2	Bin B contig00270 (001636-003174), Bin A contig00030 (029512-031050)complement
Replicate1	RGEAPFSVDANLLHTSSEGK (+3)	19	2114.04	2115.26	3	Bin B contig01007 (001081-002331)complement, Bin A contig00003 (054708-055931)complement, Bin C contig00568 (000673-001899)complement
Replicate1	ALLAEAGAEDLTLR (+2)	19	1441.78	1442.61	1	Bin A contig00001 (245892-247361)
Replicate1	LNHVAIAVPDLEAAAAQYR (+3)	19	2021.07	2022.26	1	Bin A contig00001 (352109-352513)
Replicate1	YGVRPEVSVLSK (+2)	19	1332.74	1333.53	1	Bin A contig00002 (270273-271112)complement
Replicate1	YEDQGVATLEDGLYVLEENLEDEAFKDK (+3)	19	3231.5	3233.4	1	Bin A contig00005 (150128-151114)complement
Replicate1	ALDGTGILGK (+2)	19	943.534	944.084	1	Bin A contig00009 (127487-128836)
Replicate1	VAEAAVVGYPHDIK (+2)	19	1467.77	1468.65	1	Bin A contig00009 (132864-134801)
Replicate1	GM[16]IYDEQTYHPEPR (+2)	19	1750.76	1751.87	1	Bin A contig00004 (098487-100244)
Replicate1	YFITAANAR (+2)	19	1025.53	1026.15	1	Bin A contig00004 (098487-100244)
Replicate1	VGVATVTHGPALTNC[57]VTALTEAAR (+3)	19	2408.25	2409.69	1	Bin A contig00013 (023439-025073)complement
Replicate1	DTSKPSVTLTAPDGLSLAVTTEEPGTQVYTGHAISGPFAK (+3)	19	4043.04	4045.42	1	Bin A contig00013 (041751-042674)
Replicate1	ITALHVVEEIPSYVAQYLPEGQMAQNLTDIER (+3)	19	3626.83	3629.06	1	Bin A contig00013 (087995-088402)complement
Replicate1	DPNTPEWVQHIAFK (+3)	19	1680.83	1681.84	1	Bin A contig00016 (064341-064883)complement
Replicate1	SIGSQNPYNMIR (+2)	19	1378.67	1379.54	2	Bin A contig00020 (012824-013402), Bin C contig03016 (000425-000676)
Replicate1	ILGTEGTMGEMLGLDADWAK (+2)	19	2107	2108.39	1	Bin A contig00020 (026426-027442)
Replicate1	EGAAAAAEEAGITLR (+2)	19	1428.72	1429.53	1	Bin A contig00025 (024937-025956)
Replicate1	MQAAGVEVTLK (+2)	19	1145.61	1146.36	1	Bin A contig00030 (001204-002091)complement
Replicate1	EATGGGANYALDTTGLPPVIR (+2)	19	2072.05	2073.26	1	Bin A contig00030 (002152-003261)complement
Replicate1	FHSNDMFTPSR (+2)	19	1337.58	1338.45	1	Bin A contig00030 (016633-018204)complement
Replicate1	AIEILMPALSPTMEEGTLAK (+2)	19	2114.1	2115.51	1	Bin A contig00064 (031235-032653)
Replicate1	DLNANDIEAAMQIILGSAR (+3)	19	2014.02	2015.25	2	Bin A contig00214 (003535-003960)complement, Bin C contig02380 (000863-001288)complement
Replicate1	MKDLNANDIEAAMQIILGSAR (+3)	19	2273.15	2274.62	2	Bin A contig00214 (003535-003960)complement, Bin C contig02380 (000863-001288)complement
Replicate1	IFDLPFLFEDVEAVDR (+2)	19	1923.96	1925.14	1	Bin D contig00006 (109150-110151)complement
Replicate1	NPALAFDTAVPFGLNYR (+2)	19	1864.95	1866.08	1	Bin D contig00006 (131826-132899)complement
Replicate1	GNWSGLDVDVC[57]R (+2)	19	1376.61	1377.45	1	Bin D contig00014 (004116-005135)
Replicate1	DSSLGLNFAGVNYYDGQGFMVTK (+3)	19	2482.15	2483.71	1	Bin D contig00014 (004116-005135)
Replicate1	MSENNVPHISFK (+2)	19	1401.67	1402.57	1	Bin D contig00017 (045428-046597)
Replicate1	GDYQNATLWAGQWWQYQVK (+2)	19	2341.09	2342.52	1	Bin D contig00022 (002402-004702)complement
Replicate1	SSHGGAFVTPNSEYVMEAAQYAAPFSTDFVPLSEFNDK (+3)	19	4109.86	4112.4	1	Bin D contig00022 (002402-004702)complement
Replicate1	TVTHETVTAEELGGAVTHTSK (+3)	19	2167.08	2168.32	1	Bin D contig00029 (019621-021153)complement
Replicate1	HTGMFTYDPGFVATASC[57]R (+3)	19	2016.88	2018.2	1	Bin D contig00029 (077429-078727)complement
Replicate1	HTGMFTYDPGFVATASC[57]R (+2)	19	2016.88	2018.2	1	Bin D contig00029 (077429-078727)complement
Replicate1	LDLEEC[57]DTAYNTDK (+2)	19	1685.71	1686.72	1	Bin D contig00032 (023812-025140)
Replicate1	SVALDVTHIGAGK (+2)	19	1266.69	1267.43	1	Bin D contig00042 (003064-003642)complement
Replicate1	GGTVGVIGYGGGVIPR (+2)	19	1457.8	1458.66	2	Bin D contig00065 (028746-029990)complement, Bin D contig00080 (028804-030051)complement
Replicate1	PYADIVPLGASVQPLR (+2)	19	1694.94	1695.96	1	Bin D contig00105 (016781-017248)complement
Replicate1	AIAGTPTPAEVIAGK (+2)	19	1394.78	1395.6	1	Bin D contig00117 (020386-020898)
Replicate1	KGDVYNAVVVR (+2)	19	1218.67	1219.39	1	Bin D contig00131 (005035-005403)
Replicate1	FETVLGNFGFDAK (+2)	19	1443.7	1444.59	1	Bin D contig00144 (007121-008227)complement
Replicate1	HMGWVEAADLVVK (+2)	19	1453.74	1454.69	1	Bin D contig00149 (002133-003389)complement
Replicate1	GHEM[16]APFDAYHK (+2)	19	1417.61	1418.53	1	Bin D contig00149 (016162-018723)complement
Replicate1	VAAIYDTPNHPSWLVSMK (+2)	19	2028.01	2029.32	1	Bin D contig00204 (012307-013935)complement
Replicate1	IDLQVQVAGPNAQR (+2)	19	1507.81	1508.68	1	Bin C contig00485 (001007-002116)
Replicate1	IQMLPAGTEVEGASGAYAPLGAK (+2)	19	2230.13	2231.52	1	Bin C contig00485 (001007-002116)
Replicate1	SHNTDFAALVGSR (+2)	19	1373.67	1374.46	1	Bin C contig00648 (002971-003567)complement
Replicate1	GITITSAATTTFWER (+2)	19	1653.84	1654.82	2	Bin C contig00717 (001144-003261), Bin C contig00780 (000920-003037)
Replicate1	TGYVFANGEHEAPLVNDGK (+3)	19	2016.95	2018.14	1	Bin C contig00796 (001864-002733)complement
Replicate1	AGADQHYGFFYNVNVK (+2)	19	1828.85	1829.96	1	Bin C contig00998 (000717-002075)
Replicate1	AGDALTLDPHAQNEGPTSALAHQIMEPLVMR (+3)	19	3282.61	3284.68	1	Bin C contig01272 (000532-002112)
Replicate1	GLADSFQAAFEAAGGSVTINAAHEDGK (+3)	19	2633.24	2634.76	1	Bin C contig01720 (000832-001731)complement
Replicate1	ALDILAGGGDIDYVGATAVELIGSGESAGNYR (+3)	19	3123.54	3125.36	1	Bin C contig01720 (000832-001731)complement
Replicate1	DMEALAIGITESVQDDHISAR (+3)	19	2270.08	2271.46	1	Bin C contig04820 (000015-000785)
Replicate1	TTTTAGISAVLNAMHGGGEGVR (+3)	18	2099.04	2100.31	2	Bin E contig01395 (000003-000296)complement (Gly), Bin E contig01395 (000003-000296)complement (Trp)
Replicate1	EPAGVAIDSHGYNSPVLGADTYSGDTYK (+3)	18	2883.32	2885.01	1	Bin B contig00019 (074112-075245)complement
Replicate1	EHAPWAIADFGIK (+2)	18	1453.74	1454.63	1	Bin B contig00026 (069677-070282)complement
Replicate1	GGEWVDAPVAGGGGDAQAAVLR (+3)	18	2052	2053.19	1	Bin B contig00044 (047176-048432)
Replicate1	AHQLTVGEGATVK (+2)	18	1309.7	1310.46	1	Bin B contig00050 (043145-043639)
Replicate1	DMSVQNRPWHFGSDGSSPIDR (+3)	18	2387.07	2388.53	1	Bin B contig00053 (007898-008404)complement
Replicate1	AEDWQNATLWAGQWWQYQVK (+3)	18	2507.17	2508.7	1	Bin B contig00053 (018491-020788)
Replicate1	ILDVPFTMADATTLTEAGYVGEDVENIILK (+3)	18	3237.64	3239.64	3	Bin B contig00090 (029291-030559)complement, Bin A contig00013 (010107-011390)complement, Bin C contig00777 (000431-000979)
Replicate1	LFATANTVGLGDTTGLYHGVQQINQAQMDR (+3)	18	3218.58	3220.53	1	Bin B contig00096 (007693-008679)complement
Replicate1	ALQAVLPAPTDFPYTIR (+2)	18	1872.01	1873.16	1	Bin B contig00104 (018044-020182)
Replicate1	VQAETLGASISIYK (+2)	18	1478.8	1479.67	1	Bin B contig00110 (004240-004863)
Replicate1	TLEVEVQGPGSGR (+2)	18	1327.67	1328.43	3	Bin B contig00110 (014314-014706), Bin A contig00020 (019032-019424), Bin C contig02184 (000494-000883)
Replicate1	FTFVGVNYYDGQGFMVNK (+3)	18	2084.97	2086.32	1	Bin B contig00110 (023159-024178)
Replicate1	IVNTGEALVVTMPQDILFATGSSAVNPGLR (+3)	18	3069.62	3071.5	1	Bin B contig00160 (010656-011306)
Replicate1	HPVASNSTAAGM[16]SK (+2)	18	1372.64	1373.49	1	Bin B contig00163 (010406-010807)
Replicate1	LVHVSSLAAAEDAPSMYGR (+3)	18	1972.97	1974.2	1	Bin B contig00165 (017038-018018)complement
Replicate1	KLAEEIVGLTLLEAQELK (+3)	18	1996.15	1997.33	2	Bin B contig00167 (007153-007524), Bin A contig00214 (000639-001013)complement
Replicate1	STGPYSLVTQQPLGGK (+2)	18	1631.85	1632.81	3	Bin B contig00167 (007767-011903), Bin D contig00190 (007670-011746)complement, Bin C contig02076 (000391-001539)complement
Replicate1	IFGPIKDYEC[57]LC[57]GK (+2)	18	1698.81	1699.93	1	Bin B contig00167 (011955-016220)
Replicate1	DLSMALYQHPAAVADLAR (+2)	18	1940.98	1942.2	1	Bin B contig00177 (013355-014365)
Replicate1	LYGGTVTQFTQTFK (+2)	18	1589.81	1590.77	1	Bin B contig00194 (003829-005121)complement
Replicate1	HMMTDLTPEK (+2)	18	1201.55	1202.4	2	Bin B contig00198 (007920-009491), Bin A contig00023 (083874-085448)complement
Replicate1	NASAVM[16]AGDAPVTDLGVK (+2)	18	1730.85	1731.92	1	Bin B contig00218 (003414-005039)complement
Replicate1	LAESTAALIVSLAGDYEHIVAPATTDAK (+3)	18	2826.47	2828.13	1	Bin B contig00235 (002157-003086)complement
Replicate1	MVEDALGAEENAK (+2)	18	1375.63	1376.49	1	Bin B contig00260 (000612-001043)complement
Replicate1	GGLPLLAPMSEVAGR (+2)	18	1466.79	1467.73	2	Bin B contig00260 (007902-009020)complement, Bin C contig00991 (001048-002166)
Replicate1	GIQAAEISAILK (+2)	18	1212.71	1213.42	1	Bin B contig00270 (001636-003174)
Replicate1	YSPSQISAFILGK (+2)	18	1409.76	1410.61	1	Bin B contig00324 (000520-002436)
Replicate1	FGDYAIYEHC[57]LPFNVAR (+3)	18	2070.96	2072.27	1	Bin B contig00352 (000913-001863)
Replicate1	TRPGSAC[57]PDVPLGDDYLLPK (+3)	18	2170.07	2171.4	1	Bin B contig00352 (002000-003610)
Replicate1	TNDEAGDGTTTATVLAQSIVAEGMK (+3)	18	2479.17	2480.66	1	Bin A contig00001 (092697-094334)complement
Replicate1	GLEGFTGANSDQNAGIAIVR (+2)	18	1988.99	1990.13	1	Bin A contig00001 (092697-094334)complement
Replicate1	PVNDSDEVAQVGTISANGEPEIGR (+3)	18	2453.17	2454.56	1	Bin A contig00001 (092697-094334)complement
Replicate1	ITHAQSPQDYVSLGR (+2)	18	1670.84	1671.81	1	Bin A contig00001 (364457-365341)complement
Replicate1	MNIHEYQAK (+2)	18	1132.53	1133.28	2	Bin A contig00001 (424445-425638)complement, Bin C contig00367 (004796-005989)complement
Replicate1	VMQGGQPPAYTFTPAAVAGFEPPALDWAGMTQAER (+3)	18	3661.73	3664.08	1	Bin A contig00002 (030458-032083)
Replicate1	RGPAPENLPVPVAQFVDDSTIQLG (+2)	18	2519.3	2520.79	1	Bin A contig00005 (142632-143195)complement
Replicate1	YADLSDEALWFIGGILK (+2)	18	1909.98	1911.16	1	Bin A contig00008 (098331-099737)complement
Replicate1	IGVLVATTGGDEAFAK (+2)	18	1547.82	1548.74	1	Bin A contig00012 (108960-109835)complement
Replicate1	AVENGDYTELNGVPVIDGR (+2)	18	2016.98	2018.14	1	Bin A contig00004 (083284-085227)complement
Replicate1	GATGKPLTTDITR (+2)	18	1329.73	1330.49	1	Bin A contig00004 (098487-100244)
Replicate1	GNVPMVLLAGDTPMANPR (+2)	18	1851.93	1853.17	1	Bin A contig00013 (023439-025073)complement
Replicate1	LTAETILYWLNEAEIPASGFTK (+3)	18	2466.27	2467.77	1	Bin A contig00013 (023439-025073)complement
Replicate1	WKTDEAAIVAALEAAGADYISADAQSSSSK (+4)	18	3025.45	3027.21	1	Bin A contig00013 (035744-036757)
Replicate1	FADYAIYEHC[57]LPFNVAR (+2)	18	2084.98	2086.3	2	Bin A contig00016 (073250-074200)complement, Bin C contig00719 (000760-001710)
Replicate1	GGGGRPDMAQGGGK (+2)	18	1243.57	1244.34	1	Bin A contig00018 (011457-014108)complement
Replicate1	GEAGDNIGALLR (+2)	18	1184.61	1185.29	2	Bin A contig00020 (000018-000422), Bin A contig00214 (013138-013542)complement
Replicate1	NISAQLIDDVAGVTLASASSLEK (+3)	18	2301.21	2302.53	1	Bin A contig00020 (012291-012650)
Replicate1	IFATANTVGLGDTTGLYHGVQQINQAQMDR (+3)	18	3218.58	3220.53	1	Bin A contig00021 (024202-025188)
Replicate1	NPVGTGPFTFAEWR (+2)	18	1577.76	1578.72	1	Bin A contig00021 (079419-081005)complement
Replicate1	EMAAFAQFGSDLDASTQQLLAR (+3)	18	2369.13	2370.59	1	Bin A contig00030 (029512-031050)complement
Replicate1	GGGVPC[57]LVAVHNDATGK (+2)	18	1650.81	1651.81	1	Bin A contig00030 (043156-044217)
Replicate1	ALWDEVQDEFGLYGLPAGNTGTQAGGWFNK (+3)	18	3240.52	3242.46	1	Bin A contig00037 (026646-027734)complement
Replicate1	EHAPWALADFGIK (+2)	18	1453.74	1454.63	1	Bin A contig00037 (061385-061990)complement
Replicate1	AAHVTTLELVNNR (+2)	18	1436.77	1437.6	1	Bin A contig00048 (037679-040042)complement
Replicate1	LEDQSTATEILETGIK (+2)	18	1746.89	1747.89	1	Bin D contig00006 (101271-102647)
Replicate1	VQASDVLVAQFEQLGANPQK (+3)	18	2141.11	2142.37	1	Bin D contig00006 (109150-110151)complement
Replicate1	NIGIFAHVDAGK (+2)	18	1240.66	1241.4	1	Bin D contig00011 (121877-123955)complement
Replicate1	GSGLGLSDTWAANIVK (+2)	18	1587.83	1588.76	1	Bin D contig00014 (004116-005135)
Replicate1	AEDEVHGFAIYGQSVNLSIEPGK (+3)	18	2459.2	2460.65	1	Bin D contig00022 (002402-004702)complement
Replicate1	VIQSAPSKDDTPMFVYGVNHDK (+3)	18	2447.18	2448.71	1	Bin D contig00034 (067122-068120)complement
Replicate1	GETIPAHFIQGVTC[57]TSGSK (+2)	18	1988.96	1990.17	1	Bin D contig00065 (036677-036991)
Replicate1	AVLAAAGGTLNNVVK (+2)	18	1396.8	1397.62	1	Bin D contig00067 (008229-008600)
Replicate1	LVSNLEKPGGMITGTSDALPIEK (+3)	18	2369.25	2370.72	1	Bin D contig00067 (040285-041268)complement
Replicate1	KLNEMLER (+2)	18	1031.54	1032.22	1	Bin D contig00086 (000943-001563)
Replicate1	VNAGNNSIVTAFGDEIK (+2)	18	1747.87	1748.89	1	Bin D contig00086 (001582-002871)
Replicate1	C[57]IVAPGIDFR (+2)	18	1146.59	1147.32	1	Bin D contig00086 (001582-002871)
Replicate1	TAATEASGAVIQDVDVTAR (+3)	18	1873.94	1875	1	Bin D contig00111 (016910-017479)complement
Replicate1	ERPFYNDLVDFMTSGPVMVQVLEGENAISK (+3)	18	3384.64	3386.8	1	Bin D contig00126 (018489-018917)complement
Replicate1	AVC[57]EAVGVHNVLAK (+2)	18	1465.77	1466.67	1	Bin D contig00131 (008042-008548)
Replicate1	SMPQFNFSDDELDAIAEFLK (+3)	18	2316.06	2317.53	1	Bin D contig01578 (000002-000448)
Replicate1	FGHNEGDEPMFTNPVMYK (+3)	18	2111.91	2113.33	1	Bin C contig00367 (000248-002830)complement
Replicate1	SGIPHDHYEPSSGFGK (+2)	18	1713.77	1714.79	1	Bin C contig00579 (001538-002851)
Replicate1	DFQIVVPLYSR (+2)	18	1335.72	1336.53	1	Bin C contig00587 (002052-003404)complement
Replicate1	GAGGLFTVALK (+2)	18	1032.6	1033.22	1	Bin C contig00724 (002789-003259)complement
Replicate1	AHDLADFEVYHK (+2)	18	1443.68	1444.55	1	Bin C contig01065 (000024-001640)
Replicate1	VDQVDDDELLELVEMEIR (+2)	18	2159.03	2160.36	1	Bin C contig02573 (000002-001177)
Replicate1	C[57]GGEPKPDSQWQGENINR (+2)	18	2070.92	2072.15	1	Bin C contig02683 (000928-001275)complement
Replicate1	AFAVINLGLIQK (+2)	18	1285.78	1286.56	1	Bin C contig03355 (000137-000610)
Replicate1	SFSDNDLDISFDR (+2)	17	1529.66	1530.55	2	Bin E contig00562 (001099-004044) (Gly), Bin E contig00562 (001099-004044) (Trp)
Replicate1	VNGAVAAGIATSFSDYSAAVTR (+2)	17	2127.06	2128.3	2	Bin E contig00562 (001099-004044) (Gly), Bin E contig00562 (001099-004044) (Trp)
Replicate1	VAAIYTTPNETSWIVAVK (+3)	17	1962.05	1963.23	1	Bin B contig00026 (055342-057018)complement
Replicate1	TFLDEHGAVKVE (+2)	17	1343.67	1344.47	1	Bin B contig00053 (018491-020788)
Replicate1	AYHLTADYTWGWTQEESIK (+3)	17	2298.06	2299.45	1	Bin B contig00090 (013758-015101)
Replicate1	LNSTADTGHFYVTK (+2)	17	1552.75	1553.67	2	Bin B contig00099 (022199-022366)complement, Bin A contig00001 (164265-164432)complement
Replicate1	AAGTYAQFVGR (+2)	17	1139.57	1140.25	2	Bin B contig00110 (001378-002220), Bin A contig00020 (004192-005034)
Replicate1	NISVQLIDDVQGTTLASASSLEAALGVVGK (+3)	17	2955.58	2957.29	1	Bin B contig00110 (008193-008552)
Replicate1	NKPEDAPIGLIPVDAIYSPVK (+3)	17	2235.22	2236.56	2	Bin B contig00110 (014821-015837), Bin A contig00020 (019537-020553)
Replicate1	GLNAQWQDGGLIYSPPFR (+3)	17	2018	2019.22	1	Bin B contig00110 (023159-024178)
Replicate1	SSITLDHHADR (+2)	17	1250.6	1251.31	1	Bin B contig00110 (027066-027851)
Replicate1	VADSIHFLIPGGAGGGWDGTAR (+3)	17	2153.07	2154.34	1	Bin B contig00142 (010145-011131)complement
Replicate1	FSEEHGPC[57]ASAMGWR (+3)	17	1720.71	1721.84	1	Bin B contig00145 (000107-001204)complement
Replicate1	SVHSEHIEPVK (+2)	17	1260.65	1261.38	1	Bin B contig00150 (006768-008168)complement
Replicate1	FSGGTSGLSIGHASPEAAEGGAIGLVEQGDK (+3)	17	2898.4	2900.07	1	Bin B contig00150 (011108-012943)complement
Replicate1	AGEC[57]HVM[16]PYPNPADVEAM[16]R (+3)	17	2174.92	2176.37	2	Bin B contig00155 (008982-010574), Bin A contig00030 (016633-018204)complement
Replicate1	RDGLVPGVVYGGDAEPLAINIPFNK (+3)	17	2610.38	2611.94	1	Bin B contig00173 (002675-003310)complement
Replicate1	DLGMTMNPQAAHYTLMGIETLSLR (+3)	17	2662.29	2664.09	2	Bin B contig00194 (003829-005121)complement, Bin A contig00200 (003707-004993)complement
Replicate1	EVSGGGAVTLPGVGK (+2)	17	1326.71	1327.48	1	Bin B contig00211 (010428-010715)complement
Replicate1	ERNEMYWDNAGTIIDK (+3)	17	1953.89	1955.11	1	Bin B contig00218 (003414-005039)complement
Replicate1	TTTHTSTFPSPK (+2)	17	1303.64	1304.41	1	Bin B contig00218 (003414-005039)complement
Replicate1	TGTVGFIGGMDVPLIR (+2)	17	1631.87	1632.92	1	Bin B contig00243 (002849-003847)complement
Replicate1	VNKYPLSETAEGFNNDESK (+3)	17	2140.99	2142.24	1	Bin B contig00254 (004771-007266)complement
Replicate1	SFPSAVVFMHPEDAK (+2)	17	1660.79	1661.87	1	Bin B contig00254 (004771-007266)complement
Replicate1	DDTGSDVLFFVDNIFR (+2)	17	1858.87	1859.98	1	Bin B contig00270 (004087-005511)
Replicate1	KGETLVVAAATGPVGSMVGQYAK (+3)	17	2233.18	2234.57	1	Bin A contig00001 (311365-312387)
Replicate1	LLEVIEYDDQTNPAETIK (+2)	17	2090.04	2091.27	1	Bin A contig00001 (393446-394645)
Replicate1	AFYTAVATAFPSYGGR (+2)	17	1677.82	1678.84	1	Bin A contig00001 (393446-394645)
Replicate1	EDVQAAISSTKPSSTPAPAAQAPR (+3)	17	2379.2	2380.57	1	Bin A contig00001 (418967-420493)complement
Replicate1	EGQILFTYLHLAPDPDQTHDLLK (+3)	17	2663.36	2664.96	1	Bin A contig00002 (136855-137973)complement
Replicate1	ASGDLEAITEAAMFEGDVPVIIQPR (+3)	17	2628.31	2629.94	1	Bin A contig00002 (270273-271112)complement
Replicate1	LGLADGPQLMDAINAVIETYGK (+2)	17	2288.17	2289.6	1	Bin A contig00003 (085580-085921)
Replicate1	HGYELITLPVDHPGQEQK (+2)	17	2060.03	2061.25	1	Bin A contig00005 (011881-013164)complement
Replicate1	FSHVTNTDK (+2)	17	1047.5	1048.11	2	Bin A contig00005 (075118-076128), Bin D contig00006 (109150-110151)complement
Replicate1	NPATGEQIKK (+2)	17	1084.59	1085.21	2	Bin A contig00005 (132093-132380), Bin C contig02606 (000882-001169)
Replicate1	TVATLMAGGSDPVITK (+2)	17	1559.82	1560.81	1	Bin A contig00005 (150128-151114)complement
Replicate1	QVAVDLGNNIITVSEEDAK (+2)	17	2014.02	2015.18	1	Bin A contig00007 (096492-097550)complement
Replicate1	VGAEPIGM[16]PVPAVAEGLSK (+2)	17	1836.97	1838.13	1	Bin A contig00007 (096492-097550)complement
Replicate1	VGAEPIGMPVPAVAEGLSK (+3)	17	1820.97	1822.13	1	Bin A contig00007 (096492-097550)complement
Replicate1	IGEFQHAGPEATPTAIGAVLSGDAPGR (+3)	17	2618.31	2619.84	1	Bin A contig00009 (105618-106550)complement
Replicate1	GVYGSM[16]NWNWQLSDAGTQAFVK (+3)	17	2474.13	2475.68	1	Bin A contig00009 (127487-128836)
Replicate1	KFDALFEDDSIDPR (+2)	17	1666.78	1667.77	1	Bin A contig00004 (083284-085227)complement
Replicate1	AQAEADGVDLDDWQDTVIR (+3)	17	2115.97	2117.19	1	Bin A contig00004 (083284-085227)complement
Replicate1	ILTQDMLPETK (+2)	17	1287.67	1288.51	1	Bin A contig00004 (083284-085227)complement
Replicate1	PINNVEWALLC[57]DGVAK (+2)	17	1797.91	1799.03	1	Bin A contig00013 (015262-016371)complement
Replicate1	RDQMPELVEGSAPGGTLR (+3)	17	1911.95	1913.12	1	Bin A contig00013 (040296-041747)
Replicate1	LGQMGEVVDVKPGFAR (+2)	17	1701.89	1702.97	1	Bin A contig00016 (106504-107133)
Replicate1	TAGQILEGAHPER (+2)	17	1377.7	1378.49	1	Bin A contig00018 (002959-003423)complement
Replicate1	GGAYETVTFR (+2)	17	1099.53	1100.18	1	Bin A contig00018 (100781-101974)
Replicate1	MVVLATGGYGR (+2)	17	1122.59	1123.33	2	Bin A contig00020 (095403-097208)complement, Bin C contig01134 (000445-002253)
Replicate1	TLMGVVEGESDGDTFIPK (+2)	17	1893.9	1895.09	1	Bin A contig00030 (002152-003261)complement
Replicate1	IALC[57]FGQM[16]NEPPGAR (+2)	17	1675.78	1676.88	1	Bin A contig00030 (027134-028576)complement
Replicate1	FGGQDVIAGNIIVR (+2)	17	1457.8	1458.66	1	Bin A contig00048 (007184-007453)complement
Replicate1	MPTIAAMAYK (+2)	17	1095.55	1096.36	1	Bin A contig00048 (049801-051096)
Replicate1	GVDISDDAQDMAAEGPIATKPSVTAK (+3)	17	2586.25	2587.81	1	Bin A contig00064 (018951-021710)
Replicate1	AQGEILLNATTFR (+2)	17	1432.77	1433.61	1	Bin A contig00166 (012066-013424)
Replicate1	NLLIAFAGESQAR (+2)	17	1388.74	1389.56	1	Bin D contig00006 (081245-081823)
Replicate1	IIAAAQAEIEQEVNR (+2)	17	1653.87	1654.82	1	Bin D contig00006 (097728-098198)
Replicate1	AGMVLPVEEHIPMLK (+2)	17	1662.88	1664.04	1	Bin D contig00017 (045428-046597)
Replicate1	LVVEGPPNWTSFR (+2)	17	1500.77	1501.68	1	Bin D contig00017 (046600-047889)
Replicate1	GLSGPFGC[57]LNR (+2)	17	1176.57	1177.3	1	Bin D contig00017 (052271-053464)
Replicate1	TPHIQNMAVGGVSNSINLDSQSTLNMER (+3)	17	3012.44	3014.31	1	Bin D contig00039 (056797-058497)
Replicate1	KASAAM[16]NAANAAQSAADEC[57]AEK (+3)	17	2194.96	2196.3	1	Bin D contig00068 (037559-037843)
Replicate1	SHEAAQHGVGLVPEDR (+2)	17	1700.82	1701.79	1	Bin D contig00103 (002365-003126)complement
Replicate1	TTITETMAHDHR (+2)	17	1411.65	1412.53	1	Bin D contig00103 (030117-030554)complement
Replicate1	PEFVTDFLKPR (+2)	17	1347.72	1348.55	1	Bin D contig00131 (012241-013239)
Replicate1	AANLTPAGSWYIEAGQGMGK (+3)	17	2020.97	2022.24	1	Bin D contig00132 (023541-024347)
Replicate1	ISFEEYAASVAPYTLEK (+2)	17	1916.94	1918.1	1	Bin D contig00149 (016162-018723)complement
Replicate1	IYPVSAETAAQAHIDAAK (+2)	17	1854.95	1856.04	1	Bin D contig00373 (000700-002640)complement
Replicate1	IVNTIFDEIVEAMSR (+2)	17	1735.88	1736.98	1	Bin C contig00284 (005672-006106)complement
Replicate1	KAEAPAAAAADDLTAITGVGPAAAK (+3)	17	2250.19	2251.49	1	Bin C contig00503 (002022-002624)
Replicate1	EIAADDYFQGMFTTALDEGEILTEVR (+3)	17	2933.36	2935.17	1	Bin C contig00570 (001721-002509)complement
Replicate1	FTFVGVNYYDGQGFMVPK (+3)	17	2067.98	2069.34	1	Bin C contig00783 (000172-001140)
Replicate1	FLNTGPLKPENEQLIDITGSEMK (+2)	17	2573.3	2574.9	1	Bin C contig00796 (001239-001844)complement
Replicate1	GPAIAEWYEEGVLADISDVAK (+3)	17	2232.1	2233.43	1	Bin C contig01182 (001247-002320)complement
Replicate1	ESLADGSYHAFTGPLNK (+2)	17	1805.86	1806.93	1	Bin C contig01199 (000508-001587)complement
Replicate1	ETLGLTGTHVGC[57]DTSQC[57]GAC[57]VVHVDGVAVK (+3)	17	3126.45	3128.38	1	Bin C contig01596 (000893-001378)
Replicate1	MPGMGGQALGK (+2)	17	1045.5	1046.26	1	Bin C contig01939 (000050-001027)complement
Replicate1	GMYAAMLAAEAAK (+2)	17	1296.62	1297.54	1	Bin C contig02149 (000289-001515)complement
Replicate1	TIVHTNDAEHVK (+2)	16	1362.69	1363.48	3	Bin E contig00512 (001052-001354) (Gly), Bin E contig00512 (001052-001354) (Std), Bin E contig00512 (001052-001354) (Trp)
Replicate1	TLIVTATVAAAAQNVAHQVK (+2)	16	2005.13	2006.31	2	Bin E contig00815 (000239-002986) (Gly), Bin E contig00815 (000239-002986) (Trp)
Replicate1	GITINTSHVEYETANR (+2)	16	1803.88	1804.91	2	Bin E contig01395 (000003-000296)complement (Gly), Bin E contig01395 (000003-000296)complement (Trp)
Replicate1	SAGEPVHYQAPVEGAMAWVDGM[16]SMPIGAK (+3)	16	3001.38	3003.38	1	Bin B contig00019 (074112-075245)complement
Replicate1	GYVDPDFPGR (+2)	16	1121.51	1122.19	1	Bin B contig00044 (047176-048432)
Replicate1	RPYTEGLGLDAMGIEMTQR (+3)	16	2137.03	2138.42	1	Bin B contig00044 (054792-056177)complement
Replicate1	AKPPASTLSSDIVIK (+3)	16	1525.87	1526.77	1	Bin B contig00050 (043145-043639)
Replicate1	IC[57]YIGC[57]GVTTGIGAVINTAK (+3)	16	2067.05	2068.36	2	Bin B contig00072 (038446-039561), Bin A contig00002 (192750-193883)
Replicate1	VSEAAVVGFPHDIK (+2)	16	1467.77	1468.65	1	Bin B contig00090 (019119-021065)
Replicate1	VSDPIIFGHAVK (+2)	16	1281.71	1282.49	2	Bin B contig00091 (029522-031735)complement, Bin C contig00651 (000881-002872)
Replicate1	SNTPHELHEEFPEFAAK (+2)	16	1981.92	1983.1	1	Bin B contig00125 (014195-014434)
Replicate1	QVAMHIAAANPQSLNEASLDPAVVEK (+3)	16	2702.37	2704.02	1	Bin B contig00129 (022512-023387)
Replicate1	IFDLPFMFK (+2)	16	1156.6	1157.42	2	Bin B contig00135 (011477-012478), Bin A contig00005 (075118-076128)
Replicate1	LGLGDGPQLMDAINAVIQTYGQSER (+3)	16	2645.31	2646.93	1	Bin B contig00150 (020863-021204)complement
Replicate1	WDMLQEWSETK (+2)	16	1451.64	1452.59	1	Bin B contig00158 (017056-017598)
Replicate1	DKNPSITVLELPFLGVTSLEQER (+3)	16	2584.37	2585.9	1	Bin B contig00177 (013355-014365)
Replicate1	RAELEC[57]TWVK (+2)	16	1290.64	1291.45	1	Bin B contig00183 (010351-011061)complement
Replicate1	HWGDTLVNASPTGELDMR (+2)	16	1997.93	1999.16	1	Bin B contig00192 (003180-004646)complement
Replicate1	LTNPTVAALQNR (+2)	16	1296.71	1297.46	1	Bin B contig00194 (003829-005121)complement
Replicate1	IDSVSYAGLASSPYHAR (+2)	16	1792.87	1793.93	1	Bin B contig00194 (003829-005121)complement
Replicate1	EEC[57]ETDLFGEQAVLC[57]GGIVELIR (+3)	16	2636.25	2637.88	1	Bin B contig00213 (002687-003709)
Replicate1	ERNEMYWDNAGTIIDK (+2)	16	1953.89	1955.11	1	Bin B contig00218 (003414-005039)complement
Replicate1	TEIPAGQYPSLSQSHPAEATVFPR (+4)	16	2582.28	2583.81	1	Bin B contig00218 (003414-005039)complement
Replicate1	DHGHMLAC[57]GMDPK (+2)	16	1467.61	1468.65	2	Bin B contig00229 (011136-012125)complement, Bin A contig00064 (030228-031217)
Replicate1	EMQDEFAVASQNK (+2)	16	1495.66	1496.6	1	Bin B contig00246 (000949-002127)complement
Replicate1	LGGQQFIVIR (+2)	16	1129.66	1130.34	2	Bin B contig00256 (004576-005190)complement, Bin A contig00016 (106504-107133)
Replicate1	AHVLPC[57]NLSDGEAVDALPK (+3)	16	2004.99	2006.21	1	Bin B contig00256 (009808-010545)
Replicate1	AQLSTMKPGAVLVDVAIDQGGC[57]FETSK (+3)	16	2821.4	2823.17	1	Bin B contig00260 (007902-009020)complement
Replicate1	GVLM[16]GGVPGVGPAK (+2)	16	1253.68	1254.49	1	Bin B contig00260 (007902-009020)complement
Replicate1	LAPQVGSWTLQK (+2)	16	1326.73	1327.53	2	Bin B contig00260 (007902-009020)complement, Bin A contig00002 (136855-137973)complement
Replicate1	GGLDIVSGGTDTHLMLVDLRPK (+3)	16	2293.21	2294.63	1	Bin B contig00316 (002312-003604)
Replicate1	LMEMGGRPVTLLDGDIVR (+3)	16	1971.03	1972.33	2	Bin B contig00501 (003492-004250)complement, Bin A contig00001 (061790-063511)
Replicate1	AMGAEIITDIITDLDLSK (+2)	16	1918	1919.2	1	Bin A contig00001 (059165-060151)
Replicate1	IEGLWENAPTQAIDLTDVR (+3)	16	2140.08	2141.34	1	Bin A contig00001 (245892-247361)
Replicate1	TGLATGAVAGGLLGAAIPGNR (+2)	16	1836.02	1837.09	1	Bin A contig00001 (316577-317212)complement
Replicate1	FYAHEMTEDGTVFTNAPVAGAELPTSR (+3)	16	2910.35	2912.15	1	Bin A contig00001 (319045-320034)
Replicate1	LYGAEPANFLDVGGGATK (+2)	16	1778.88	1779.94	2	Bin A contig00001 (424445-425638)complement, Bin C contig00367 (004796-005989)complement
Replicate1	KGVNVPDTVLPLAALSEK (+2)	16	1850.05	1851.15	1	Bin A contig00002 (141219-142667)complement
Replicate1	VSGSAAAAAIESLGGTPVQMPAGEIYNSLQTGLIDGVVTGASAIGDFK (+4)	16	4590.32	4593.08	1	Bin A contig00003 (125120-126100)
Replicate1	LENYTPAWPLPK (+2)	16	1427.74	1428.63	1	Bin A contig00005 (047392-048546)complement
Replicate1	EQGLPLVNIAQPFK (+2)	16	1552.86	1553.8	1	Bin A contig00005 (150128-151114)complement
Replicate1	FAGWGENQFGAAGFR (+2)	16	1613.74	1614.72	1	Bin A contig00005 (190720-191547)
Replicate1	RDGNVPGIVYGGGTDPLAIEVPFNVMLK (+3)	16	2927.52	2929.35	1	Bin A contig00007 (004330-004983)
Replicate1	IVNTIFEEVIEAMAR (+2)	16	1733.9	1735.01	1	Bin A contig00007 (011148-011429)complement
Replicate1	LIATNHDR (+2)	16	938.493	939.027	1	Bin A contig00007 (023529-023861)complement
Replicate1	VGYINAHGTSTPVGDVGEVQAVR (+3)	16	2325.17	2326.52	1	Bin A contig00007 (028894-030123)
Replicate1	IASGEYHPFTGPINK (+2)	16	1629.82	1630.8	1	Bin A contig00007 (070574-071662)
Replicate1	AQELAVEHINGM[16]GDGGMLNTFSSK (+3)	16	2521.16	2522.76	1	Bin A contig00009 (127487-128836)
Replicate1	ISGEALMGDQGYGLHPPTVQR (+3)	16	2225.09	2226.47	1	Bin A contig00012 (050280-051029)
Replicate1	NYQFSFAEPNLFGR (+2)	16	1688.79	1689.82	1	Bin A contig00012 (056330-058675)
Replicate1	VNMIDLWMETPATVAEIK (+2)	16	2060.03	2061.42	1	Bin A contig00004 (098487-100244)
Replicate1	NVFVYNYSWWADYR (+2)	16	1881.85	1883.02	1	Bin A contig00013 (015262-016371)complement
Replicate1	STGAGFVQLR (+2)	16	1034.55	1035.15	1	Bin A contig00013 (023439-025073)complement
Replicate1	EHLPC[57]PAFLDNDANLVAK (+3)	16	2022.98	2024.23	1	Bin A contig00013 (034370-035587)complement
Replicate1	VFQDSFLIADIK (+2)	16	1394.74	1395.6	1	Bin A contig00016 (065096-066712)complement
Replicate1	TEMSHIFR (+2)	16	1019.49	1020.16	1	Bin A contig00016 (065096-066712)complement
Replicate1	EGAIVVIDTADAEGK (+2)	16	1486.75	1487.61	1	Bin A contig00020 (001686-002303)
Replicate1	HIPVNVTEEMIGQK (+2)	16	1593.82	1594.83	1	Bin A contig00020 (005038-005316)
Replicate1	NAIMAGGNYGEIFEK (+2)	16	1612.76	1613.79	1	Bin A contig00020 (026426-027442)
Replicate1	AVYELEHYGVPFSR (+2)	16	1665.82	1666.83	2	Bin A contig00020 (095403-097208)complement, Bin C contig01134 (000445-002253)
Replicate1	VVAMQAAGVEPR (+2)	16	1226.64	1227.43	1	Bin A contig00021 (083340-084545)
Replicate1	KAQPAWEATDPAK (+2)	16	1411.71	1412.55	1	Bin A contig00030 (003279-004757)complement
Replicate1	TPITGGLM[16]IAR (+2)	16	1144.63	1145.37	1	Bin A contig00030 (003279-004757)complement
Replicate1	TIAMDATEGLVR (+2)	16	1275.65	1276.46	1	Bin A contig00030 (027134-028576)complement
Replicate1	GQAVSDSGKPISVPVGTATLGR (+2)	16	2096.12	2097.33	1	Bin A contig00030 (027134-028576)complement
Replicate1	TYNDAAGDDESKK (+2)	16	1412.61	1413.4	1	Bin A contig00030 (029512-031050)complement
Replicate1	EEC[57]ETDLFGEQAVLC[57]GGLVELIR (+3)	16	2636.25	2637.88	2	Bin A contig00030 (043156-044217), Bin C contig01123 (001087-002109)
Replicate1	AFFDFVQQNPQMR (+2)	16	1626.76	1627.82	1	Bin A contig00048 (014031-015356)complement
Replicate1	APVEIFHEALDNIKPSVEVR (+4)	16	2262.2	2263.55	1	Bin A contig00267 (007600-008070)
Replicate1	AHGYSLAELSGVK (+2)	16	1330.69	1331.47	1	Bin A contig00282 (006551-006895)
Replicate1	MPSAVGYQPTLAAEMGVLQER (+3)	16	2247.1	2248.58	1	Bin D contig00006 (101271-102647)
Replicate1	ALSGEESVAC[57]TYVEVEDQPTR (+3)	16	2339.06	2340.45	1	Bin D contig00006 (135732-136664)
Replicate1	FAIVTPEAPLR (+2)	16	1212.69	1213.43	1	Bin D contig00011 (121877-123955)complement
Replicate1	GGGIPDLIAIHQDASGK (+2)	16	1647.86	1648.81	1	Bin D contig00015 (049305-050321)complement
Replicate1	AWLALNMMNEANTGFR (+2)	16	1837.86	1839.1	1	Bin D contig00017 (043516-044652)
Replicate1	EGVITVEEGSALDNSLDVVEGMQFDR (+3)	16	2808.31	2810.01	1	Bin D contig00022 (082535-084196)complement
Replicate1	FGNKPMTGEQVQWAMDR (+3)	16	1993.91	1995.24	1	Bin D contig00032 (023812-025140)
Replicate1	SVTIIGHTDSM[16]GSEAYNQGLSER (+3)	16	2467.13	2468.6	1	Bin D contig00047 (034510-035271)complement
Replicate1	LSIGIEHIDDIIADLQQALDASR (+3)	16	2505.31	2506.76	1	Bin D contig00056 (000830-002104)complement
Replicate1	NQADNMIHAIR (+2)	16	1281.62	1282.43	1	Bin D contig00056 (020476-022428)complement
Replicate1	LDQTVVDLGFSQYTAQK (+2)	16	1911.96	1913.09	1	Bin D contig00069 (026334-028064)complement
Replicate1	SSFLAGGGNIVK (+2)	16	1148.62	1149.3	1	Bin D contig00069 (039833-041044)complement
Replicate1	EGGSDVFVHFR (+2)	16	1248.59	1249.33	1	Bin D contig00074 (023878-024087)
Replicate1	IGAQIPGVDMHEASMASMR (+3)	16	1999.93	2001.31	1	Bin D contig00080 (007929-008459)complement
Replicate1	GNENPSSQFDLLNIEQIVPR (+3)	16	2269.13	2270.45	1	Bin D contig00103 (006120-007475)complement
Replicate1	VPDQPDVPVENDTIIDLTEHPGPDR (+3)	16	2767.33	2768.94	1	Bin D contig00119 (002600-002848)complement
Replicate1	QAVAVANQMVNK (+2)	16	1271.67	1272.47	1	Bin D contig00144 (007121-008227)complement
Replicate1	RPDLTDMVIFR (+2)	16	1361.71	1362.6	1	Bin D contig00149 (002133-003389)complement
Replicate1	VNPGSLILSAEMMLR (+2)	16	1629.86	1630.97	1	Bin D contig00149 (002133-003389)complement
Replicate1	MNTFWVMC[57]NNNMQAAANLNEESYPGWR (+3)	16	3247.37	3249.56	1	Bin D contig00149 (016162-018723)complement
Replicate1	SDFFWADQTK (+2)	16	1243.55	1244.31	1	Bin D contig00204 (012307-013935)complement
Replicate1	MATYIQMDAPIPPEMSLALMK (+3)	16	2350.14	2351.87	1	Bin D contig00204 (012307-013935)complement
Replicate1	VNTFYTAPTAIR (+2)	16	1352.71	1353.52	1	Bin D contig00373 (000700-002640)complement
Replicate1	GFGVNC[57]YIEAC[57]GIAPSNLVGQLGAR (+3)	16	2622.27	2623.9	1	Bin C contig00570 (002524-003822)complement
Replicate1	NFGIIAHIDAGK (+2)	16	1254.67	1255.42	1	Bin C contig00717 (001144-003261)
Replicate1	APVEVFHEALDLIKPSVEVR (+3)	16	2247.23	2248.58	1	Bin C contig00780 (000428-000898)
Replicate1	QAEADGVDLDDWQDQIIR (+2)	16	2085.96	2087.16	1	Bin C contig00796 (001048-001242)complement
Replicate1	VFGADDDAHPAVNYLHNQAGK (+3)	16	2238.05	2239.36	1	Bin C contig01175 (000804-001811)
Replicate1	AVSAYVHQLGGGE (+2)	16	1286.63	1287.38	1	Bin C contig01674 (000047-000397)
Replicate1	ISGEALMGDQGYGLHPPTIAR (+3)	16	2182.08	2183.44	1	Bin C contig02691 (000540-001274)
Replicate1	VAAQYAEHAR (+2)	16	1114.55	1115.2	1	Bin C contig04071 (000051-000614)
Replicate1	VYTQAHMDVVAESVQR (+2)	16	1831.89	1833.03	1	Bin C contig04820 (000015-000785)
Replicate1	YC[57]VQLSQIQAQISALEEQLQQIR (+3)	15	2745.41	2747.06	1	CNTM:cont_sp|P13645|K1CJ_HUMAN
Replicate1	GEAGDNAGLLLR (+2)	15	1184.61	1185.29	3	Bin E contig00554 (003167-004066)complement (Gly), Bin E contig00554 (003167-004030)complement (Std), Bin E contig00554 (003167-004066)complement (Trp)
Replicate1	ELDKPFLMPVEDVFSIK (+3)	15	2006.04	2007.35	3	Bin E contig00554 (003167-004066)complement (Gly), Bin E contig00554 (003167-004030)complement (Std), Bin E contig00554 (003167-004066)complement (Trp)
Replicate1	YILVSHAPDSDSWWNTIK (+2)	15	2131.04	2132.33	1	Bin B contig00019 (020145-021095)complement
Replicate1	EPAGVAIDSHGYNSPVLGADTYSGDTYKK (+3)	15	3011.41	3013.18	1	Bin B contig00019 (074112-075245)complement
Replicate1	NEEQVYAFVEYAFR (+2)	15	1763.82	1764.89	1	Bin B contig00019 (074112-075245)complement
Replicate1	KVWGQVTDWC[57]VER (+3)	15	1661.8	1662.84	1	Bin B contig00019 (074112-075245)complement
Replicate1	NLEPHWK (+2)	15	922.466	923.026	1	Bin B contig00026 (055342-057018)complement
Replicate1	MLQMDHLLDR (+2)	15	1270.62	1271.51	1	Bin B contig00044 (050321-051439)
Replicate1	GQVTAHIEVGGK (+2)	15	1194.64	1195.33	1	Bin B contig00050 (031767-033161)complement
Replicate1	WGVDDDPEGAFDVLQGWMEAQPSGIEGR (+3)	15	3060.36	3062.24	1	Bin B contig00053 (009351-009803)
Replicate1	YVGGIESGRPPFEAGC[57]SQADTDYLHIINWK (+4)	15	3379.59	3381.65	1	Bin B contig00053 (018491-020788)
Replicate1	TWEKPHQDNMTGTELAYAPAGSLR (+3)	15	2672.27	2673.91	1	Bin B contig00090 (028733-029107)complement
Replicate1	GITNLHVPSDVIIDASMPAVIR (+3)	15	2317.25	2318.69	2	Bin B contig00091 (029522-031735)complement, Bin C contig00651 (000881-002872)
Replicate1	AAFYTDGSNRPGVATATQLQGK (+3)	15	2252.12	2253.43	1	Bin B contig00104 (005221-006822)complement
Replicate1	LAEHLGAFVGQMTDEPIK (+3)	15	1954.98	1956.22	1	Bin B contig00104 (026547-028139)complement
Replicate1	NKPEDAPIGLIPVDAIYSPVKK (+3)	15	2363.31	2364.73	2	Bin B contig00110 (014821-015837), Bin A contig00020 (019537-020553)
Replicate1	AMFANMAGSLIEHEQIK (+2)	15	1888.92	1890.19	2	Bin B contig00110 (016074-016496), Bin A contig00020 (020749-021177)
Replicate1	WTLNALISAEELGITSANIGELSAAPGDNPEINR (+3)	15	3535.78	3537.84	1	Bin B contig00110 (023159-024178)
Replicate1	LNHVAIAVPDLEAASAQYR (+2)	15	2037.06	2038.26	1	Bin B contig00114 (011086-011490)complement
Replicate1	QFSANKPLELPGDAAGLK (+2)	15	1854.98	1856.08	1	Bin B contig00135 (011477-012478)
Replicate1	SGVVYSPGHIENTVAR (+2)	15	1684.85	1685.84	1	Bin B contig00136 (007301-009652)
Replicate1	VDDALNATR (+2)	15	973.483	974.027	3	Bin B contig00141 (022378-022869)complement, Bin A contig00001 (092697-094334)complement, Bin C contig00934 (000052-000663)
Replicate1	GYGFIQPDDGGADIFVHISAVER (+3)	15	2462.19	2463.66	1	Bin B contig00143 (006008-006214)complement
Replicate1	IRIPLNEDR (+2)	15	1124.63	1125.28	1	Bin B contig00145 (000107-001204)complement
Replicate1	FSEEHGPC[57]ASAMGWR (+2)	15	1720.71	1721.84	1	Bin B contig00145 (000107-001204)complement
Replicate1	GINYSITSAC[57]STSLHC[57]IGNASEQIMMGK (+3)	15	3029.37	3031.36	1	Bin B contig00163 (003701-004930)complement
Replicate1	MC[57]PIETPEGPNIGLINSLATFAR (+3)	15	2500.25	2501.85	1	Bin B contig00167 (007767-011903)
Replicate1	SFISAASFQETTR (+2)	15	1443.7	1444.54	3	Bin B contig00167 (011955-016220), Bin A contig00267 (000002-000718), Bin D contig00190 (003376-007596)complement
Replicate1	DLSMALYQHPAAVADLAR (+3)	15	1940.98	1942.2	1	Bin B contig00177 (013355-014365)
Replicate1	AGATFISPFIGR (+2)	15	1235.67	1236.42	3	Bin B contig00181 (002552-003205), Bin A contig00007 (043243-043896), Bin C contig00552 (001083-001736)
Replicate1	MAALQSGQVHMVNSVEPK (+2)	15	1924.95	1926.22	1	Bin B contig00192 (003180-004646)complement
Replicate1	NEMYWDNAGTIIDK (+2)	15	1668.75	1669.81	1	Bin B contig00218 (003414-005039)complement
Replicate1	TLNAFTNPATNSYK (+2)	15	1540.75	1541.66	1	Bin B contig00241 (007814-009220)complement
Replicate1	GVVFMPWFDEGQLTNK (+2)	15	1866.9	1868.12	1	Bin B contig00254 (004771-007266)complement
Replicate1	GVLMGGVPGVGPAK (+2)	15	1237.69	1238.5	1	Bin B contig00260 (007902-009020)complement
Replicate1	LYC[57]VYVAIGQK (+2)	15	1312.68	1313.53	1	Bin B contig00270 (001636-003174)
Replicate1	FLSQPFDVAK (+2)	15	1150.6	1151.31	3	Bin B contig00270 (004087-005511), Bin A contig00030 (027134-028576)complement, Bin C contig01538 (000569-000922)
Replicate1	RLESMGETDIPSK (+2)	15	1461.71	1462.62	2	Bin B contig00387 (004858-005331)complement, Bin A contig00055 (031885-032358)complement
Replicate1	ASNLVLGPLIAR (+2)	15	1222.74	1223.46	1	Bin A contig00001 (019209-020474)complement
Replicate1	PVNDSDEVAQVGTISANGEPEIGR (+2)	15	2453.17	2454.56	1	Bin A contig00001 (092697-094334)complement
Replicate1	TGHENSPNFHDAVIK (+2)	15	1664.79	1665.76	1	Bin A contig00001 (103400-106516)
Replicate1	FDNYWGDPAALSTATFK (+2)	15	1902.88	1904.04	1	Bin A contig00001 (245892-247361)
Replicate1	HFGNEPSAAAELIR (+2)	15	1510.75	1511.64	1	Bin A contig00001 (347540-349510)
Replicate1	TFHQIWASSGSPVEQGEDGIQGR (+3)	15	2485.16	2486.61	1	Bin A contig00002 (043965-044774)complement
Replicate1	SGVTAIAYETVTDAQGR (+3)	15	1737.85	1738.85	1	Bin A contig00002 (136855-137973)complement
Replicate1	ALSIDVVSPAVVIR (+2)	15	1437.86	1438.71	1	Bin A contig00002 (136855-137973)complement
Replicate1	GLYAAMLAAEAAK (+2)	15	1278.66	1279.5	1	Bin A contig00005 (011881-013164)complement
Replicate1	GIAANLLMER (+2)	15	1086.59	1087.29	1	Bin A contig00005 (075118-076128)
Replicate1	AYFADVNANGGVHGR (+2)	15	1546.73	1547.63	1	Bin A contig00005 (086576-087739)complement
Replicate1	LLAEGNTGPEAHAYSRPPQVEGEATNR (+3)	15	2863.38	2865.03	1	Bin A contig00005 (154279-155736)complement
Replicate1	IADENPHLYQR (+2)	15	1354.66	1355.46	4	Bin A contig00007 (011148-011429)complement, Bin A contig02150 (000437-000721)complement, Bin C contig00284 (005672-006106)complement, Bin C contig02017 (000897-001178)complement
Replicate1	RVEIVC[57]YR (+2)	15	1093.57	1094.26	1	Bin A contig00007 (023858-024445)complement
Replicate1	TLMEQC[57]GEDMANIDTYGAH (+2)	15	2154.87	2156.3	1	Bin A contig00007 (096492-097550)complement
Replicate1	TLNAFTNPSTNSYK (+2)	15	1556.75	1557.66	1	Bin A contig00008 (098331-099737)complement
Replicate1	EEFTHGYTYSGHPVAAAVALENIR (+3)	15	2631.27	2632.84	1	Bin A contig00009 (005291-006688)complement
Replicate1	FEEETGLDLVYDVFDSNEVLETK (+3)	15	2690.25	2691.85	1	Bin A contig00009 (007606-008691)
Replicate1	DMINSLTQAVQFGLR (+2)	15	1691.87	1692.93	2	Bin A contig00009 (127487-128836), Bin D contig00103 (006120-007475)complement
Replicate1	LSPTVSVLDVR (+2)	15	1184.68	1185.37	1	Bin A contig00004 (083284-085227)complement
Replicate1	KFDALFEDDSIDPR (+3)	15	1666.78	1667.77	1	Bin A contig00004 (083284-085227)complement
Replicate1	ISELSAEAEPEYTTLPIGEWAGIADGQPR (+3)	15	3099.5	3101.33	1	Bin A contig00004 (098487-100244)
Replicate1	YVLLDPPAPPEWGM[16]DK (+2)	15	1842.89	1844.09	1	Bin A contig00004 (098487-100244)
Replicate1	AYAEPYMEMNPDVSITWDESSPEAVAK (+3)	15	3029.33	3031.28	1	Bin A contig00013 (015262-016371)complement
Replicate1	GETC[57]IIELDDGEIIDAKPVNVSEVGQR (+3)	15	2955.45	2957.2	1	Bin A contig00013 (016474-017574)complement
Replicate1	LAHNLGITTVYVTHDQTEALTMSDR (+3)	15	2785.37	2787.07	2	Bin A contig00013 (016474-017574)complement, Bin C contig02259 (000329-001309)
Replicate1	GNVPMVLLAGDTPMANPR (+3)	15	1851.93	1853.17	1	Bin A contig00013 (023439-025073)complement
Replicate1	FLC[57]LLAAPEGVAR (+2)	15	1415.76	1416.66	2	Bin A contig00013 (063166-063798)complement, Bin C contig03003 (000316-000945)
Replicate1	TYYGHAADKK (+2)	15	1152.56	1153.24	2	Bin A contig00020 (005038-005316), Bin C contig00439 (004296-004574)complement
Replicate1	GMVNSIPHLVEIVEER (+3)	15	1820.95	1822.09	1	Bin A contig00020 (013408-013596)
Replicate1	NIAAGVAHVNSSFNNTK (+2)	15	1742.87	1743.87	1	Bin A contig00020 (019032-019424)
Replicate1	IFTNLYGMHDR (+2)	15	1365.65	1366.54	2	Bin A contig00023 (050002-051303)complement, Bin C contig00286 (002561-003853)
Replicate1	EMATEGVTIIGYDSGK (+2)	15	1669.79	1670.84	1	Bin A contig00025 (016882-017829)
Replicate1	ATLNDAITALKEDGTVNTLIEK (+3)	15	2329.24	2330.59	1	Bin A contig00028 (051117-051848)complement
Replicate1	ELGATHVINAGAENVVEQIK (+3)	15	2091.1	2092.31	1	Bin A contig00030 (002152-003261)complement
Replicate1	APADGAVLASVGR (+2)	15	1182.64	1183.31	1	Bin A contig00030 (003279-004757)complement
Replicate1	AHHLPVGNPATEEC[57]ALGPLIAESEAK (+3)	15	2710.34	2711.97	1	Bin A contig00030 (003279-004757)complement
Replicate1	GM[16]MPWISAGK (+2)	15	1092.51	1093.32	2	Bin A contig00030 (043156-044217), Bin C contig01123 (001087-002109)
Replicate1	LIWKPTTTTEMDLESMQK (+3)	15	2151.06	2152.49	1	Bin A contig00043 (015743-016483)
Replicate1	AATDMGIADFSDIAANR (+2)	15	1737.8	1738.87	1	Bin A contig00043 (021051-021971)complement
Replicate1	DGAAENDDQVVLDFLGK (+2)	15	1804.85	1805.89	1	Bin A contig00048 (014031-015356)complement
Replicate1	DITHIDMPLSPSR (+2)	15	1480.73	1481.67	1	Bin A contig00048 (037679-040042)complement
Replicate1	FVQLMGATPLNLPANEGVTAIQR (+3)	15	2439.29	2440.82	1	Bin A contig00058 (045934-047079)complement
Replicate1	VGGATYQVPVEVRPER (+3)	15	1755.93	1756.96	3	Bin A contig00267 (007600-008070), Bin C contig00717 (000652-001122), Bin C contig00780 (000428-000898)
Replicate1	GINSVMDSGPLAGFPVIDFK (+2)	15	2063.04	2064.36	2	Bin A contig00267 (008095-010218), Bin C contig00717 (001144-003261)
Replicate1	SAIAIDAIINQK (+2)	15	1255.71	1256.45	1	Bin D contig00006 (098761-100302)
Replicate1	LGVTVQVLPGAEIYPALER (+3)	15	2024.13	2025.35	1	Bin D contig00006 (131826-132899)complement
Replicate1	GGLIHTDAGSVHSGTLAQAIEK (+3)	15	2161.11	2162.36	1	Bin D contig00011 (001860-003710)complement
Replicate1	RGNQFNTIEGEELER (+2)	15	1790.85	1791.87	1	Bin D contig00011 (020593-021627)complement
Replicate1	TINEALNYIGATPVGMPVPAVPQALSK (+2)	15	2750.47	2752.19	1	Bin D contig00011 (020593-021627)complement
Replicate1	C[57]DALTSDQSQLYALR (+2)	15	1739.81	1740.86	1	Bin D contig00014 (004116-005135)
Replicate1	GFVQC[57]GVSIGLPGFSNADEK (+2)	15	2080.99	2082.26	1	Bin D contig00014 (004116-005135)
Replicate1	GGLQYAPPIR (+2)	15	1070.59	1071.23	1	Bin D contig00014 (004116-005135)
Replicate1	GHQYATLDPLR (+2)	15	1269.65	1270.39	1	Bin D contig00015 (035097-037958)
Replicate1	FLSNSGFRPAQELSLSC[57]VI (+2)	15	2124.07	2125.37	1	Bin D contig00017 (050518-051432)
Replicate1	SAMSVQSSLVM[16]HPIYAYGTEEQR (+3)	15	2599.2	2600.87	1	Bin D contig00017 (052271-053464)
Replicate1	KKAEDFATK (+2)	15	1036.56	1037.17	1	Bin D contig00022 (002402-004702)complement
Replicate1	EVC[57]HEVLANMK (+2)	15	1328.62	1329.52	1	Bin D contig00029 (077429-078727)complement
Replicate1	VVADKIPLITSGYGR (+3)	15	1587.9	1588.85	1	Bin D contig00032 (023812-025140)
Replicate1	AAGQQIIDHLK (+2)	15	1192.66	1193.35	1	Bin D contig00041 (040979-042742)complement
Replicate1	DIPAYHILGAC[57]NPVLADR (+3)	15	1994	1995.23	1	Bin D contig00056 (017924-018313)complement
Replicate1	NPQTGATIEIK (+2)	15	1170.62	1171.3	1	Bin D contig00057 (030610-030882)complement
Replicate1	ALDGMIAAITEALK (+2)	15	1415.77	1416.68	1	Bin D contig00057 (030610-030882)complement
Replicate1	KIPPEVLTSLSSIDAPSR (+3)	15	1909.05	1910.17	1	Bin D contig00057 (031229-033676)complement
Replicate1	FAIQVNEGPYQHQAADSAYQFTK (+3)	15	2612.23	2613.79	1	Bin D contig00065 (027154-027546)complement
Replicate1	FAGEKPDLVIGISTPSAQTLAASAR (+3)	15	2499.33	2500.8	1	Bin D contig00067 (040285-041268)complement
Replicate1	ASAAM[16]NAANAAQSAADEC[57]AEK (+3)	15	2066.86	2068.13	1	Bin D contig00068 (037559-037843)
Replicate1	VGILLPYTGTYAK (+2)	15	1394.78	1395.64	1	Bin D contig00069 (039833-041044)complement
Replicate1	VTFEVTQGQK (+2)	15	1135.59	1136.26	1	Bin D contig00074 (023878-024087)
Replicate1	VVGEAAEPLSVPFR (+2)	15	1469.79	1470.67	1	Bin D contig00075 (013196-013840)complement
Replicate1	ASQIAMYLK (+2)	15	1023.54	1024.23	1	Bin D contig00086 (001582-002871)
Replicate1	MADPTMDVTLIEANSNYYTC[57]YMSNEVLGGER (+3)	15	3543.53	3545.87	1	Bin D contig00086 (001582-002871)
Replicate1	KDQEATTLSGGEQQMLAVAR (+3)	15	2132.05	2133.34	1	Bin D contig00103 (002365-003126)complement
Replicate1	IFGGELGPYEV (+2)	15	1179.58	1180.31	1	Bin D contig00103 (006120-007475)complement
Replicate1	TNVPLHFVGEEDAK (+2)	15	1554.77	1555.69	1	Bin D contig00116 (002787-003425)complement
Replicate1	MGIPAHISVEEIR (+2)	15	1450.76	1451.69	1	Bin D contig00131 (003410-004102)
Replicate1	HAVIALTEIYGIGSTR (+2)	15	1699.93	1700.93	1	Bin D contig00131 (010775-011131)
Replicate1	LVNVQPLSELHAK (+2)	15	1446.82	1447.68	1	Bin D contig00131 (012241-013239)
Replicate1	GLADATLAEYK (+2)	15	1150.59	1151.27	1	Bin D contig00144 (007121-008227)complement
Replicate1	SGKFETVLGNFGFDAK (+3)	15	1715.85	1716.89	1	Bin D contig00144 (007121-008227)complement
Replicate1	SGKFETVLGNFGFDAK (+2)	15	1715.85	1716.89	1	Bin D contig00144 (007121-008227)complement
Replicate1	DSQGNVYENDEMADFGFYPQK (+2)	15	2453.01	2454.54	1	Bin D contig00149 (016162-018723)complement
Replicate1	TVSPTAQLEQTITK (+2)	15	1515.81	1516.69	1	Bin D contig00199 (009660-010217)
Replicate1	YMQGGQGFEVSAHK (+2)	15	1537.7	1538.68	1	Bin D contig00204 (009383-012202)complement
Replicate1	C[57]GPVSGTTHLGVGK (+2)	15	1368.68	1369.52	1	Bin D contig00204 (012307-013935)complement
Replicate1	TDAEAANLITSDVDDWDKPFVTGER (+3)	15	2764.28	2765.89	1	Bin D contig00209 (002681-003991)complement
Replicate1	VKPEWVAQAAELAK (+2)	15	1538.85	1539.77	1	Bin C contig00503 (002022-002624)
Replicate1	VTLQLPETHSLGQNWQDFANIVEEK (+3)	15	2895.44	2897.16	1	Bin C contig00524 (001436-002431)complement
Replicate1	ADDTATDLIDAFAR (+2)	15	1493.7	1494.56	1	Bin C contig00579 (000960-001526)
Replicate1	LAGELLDAVNSR (+2)	15	1256.67	1257.39	1	Bin C contig00780 (000428-000898)
Replicate1	ATFEDPSAHVLLPEIISK (+2)	15	1966.04	1967.22	1	Bin C contig00783 (000172-001140)
Replicate1	GFGSGAWGWGTAYEQK (+2)	15	1700.76	1701.79	1	Bin C contig00838 (002216-002725)complement
Replicate1	VVAAIEEFGWFVGDDAK (+2)	15	1851.9	1853.04	1	Bin C contig00998 (000717-002075)
Replicate1	AGADQHYGFFYNVNVK (+3)	15	1828.85	1829.96	1	Bin C contig00998 (000717-002075)
Replicate1	VPGEDFLC[57]VSTPGDGFLYSVDSFAMFNVDGDDK (+3)	15	3599.57	3601.85	1	Bin C contig01182 (001247-002320)complement
Replicate1	IC[57]QAAVGM[16]LAK (+2)	15	1176.6	1177.4	1	Bin C contig01272 (000532-002112)
Replicate1	IRIPINEDR (+2)	15	1124.63	1125.28	1	Bin C contig01890 (000618-001586)complement
Replicate1	MPGM[16]GGQALGK (+2)	15	1061.5	1062.26	1	Bin C contig01939 (000050-001027)complement
Replicate1	TTDVTGTVELPEGTEMVMPGDNLK (+3)	15	2533.19	2534.81	1	Bin C contig02573 (000002-001177)
Replicate1	EQSTDGVVLIEQLEAQR (+2)	15	1913.97	1915.06	1	Bin C contig02844 (000002-000334)
Replicate1	GQFAQVNYAATK (+2)	15	1296.65	1297.42	1	Bin C contig05381 (000046-000666)complement
Replicate1	MSGEC[57]APNVSVSVSTSHTTISGGGSR (+3)	14	2564.16	2565.72	1	CNTM:cont_sp|P04264|K2C1_HUMAN
Replicate1	SMDIETASYDLVQTNLSKR (+3)	14	2170.06	2171.38	2	Bin E contig00815 (000239-002986) (Gly), Bin E contig00815 (000239-002986) (Trp)
Replicate1	TTTTAGISAVLNAMHGGGEGVR (+2)	14	2099.04	2100.31	2	Bin E contig01395 (000003-000296)complement (Gly), Bin E contig01395 (000003-000296)complement (Trp)
Replicate1	TPVVAIAASGTNAISTVR (+2)	14	1726.96	1727.96	2	Bin E contig02311 (000003-000272)complement (Gly), Bin E contig02311 (000003-000272)complement (Trp)
Replicate1	FLSQPFFVAEQFTGTPGVYAK (+3)	14	2333.17	2334.62	1	Bin E contig00928 (000492-001883) (Trp)
Replicate1	LQEGLASWYAPQK (+2)	14	1489.76	1490.66	1	Bin B contig00019 (046777-048030)complement
Replicate1	FTAGVQADIPDHVIGSATLAAPGR (+3)	14	2363.22	2364.61	1	Bin B contig00026 (044839-045615)complement
Replicate1	IAAAVDAALAEER (+2)	14	1298.68	1299.43	1	Bin B contig00026 (053410-054687)complement
Replicate1	IIAWGTEGGMNNFSDIMTEEQIK (+2)	14	2583.2	2584.87	1	Bin B contig00026 (055342-057018)complement
Replicate1	AAGSITAAQFLQR (+2)	14	1332.71	1333.49	1	Bin B contig00033 (049668-051137)complement
Replicate1	ALVDLDM[16]DALGSDTM[16]IK (+2)	14	1838.86	1840.07	1	Bin B contig00044 (047176-048432)
Replicate1	KALVDLDMDALGSDTMIK (+2)	14	1934.97	1936.25	1	Bin B contig00044 (047176-048432)
Replicate1	GPNIQEWAEAGALADLSSVASAQNWDAVLPAAIQDIVK (+3)	14	3917.98	3920.3	1	Bin B contig00044 (047176-048432)
Replicate1	GPNIQEWAEAGALADLSSVASAQNWDAVLPAAIQDIVK (+4)	14	3917.98	3920.3	1	Bin B contig00044 (047176-048432)
Replicate1	KAHIDIDPSSINK (+2)	14	1436.76	1437.6	1	Bin B contig00050 (007447-009201)
Replicate1	AEGPYPTMVGSTAIVSAYAYGK (+2)	14	2232.08	2233.5	1	Bin B contig00051 (015203-016774)complement
Replicate1	IEPENSFSIELPPYSQDLSDAGK (+3)	14	2535.2	2536.7	1	Bin B contig00053 (018491-020788)
Replicate1	NLSELC[57]GGAQIYAK (+2)	14	1522.74	1523.68	1	Bin B contig00053 (050120-051325)complement
Replicate1	AAVAVAAGKPLEIMEVNLEGPR (+3)	14	2234.21	2235.6	1	Bin B contig00072 (038446-039561)
Replicate1	AGSTTVAAVTLHEIVR (+2)	14	1623.89	1624.84	1	Bin B contig00088 (023682-024800)complement
Replicate1	SNFSLATLPK (+2)	14	1076.59	1077.23	2	Bin B contig00088 (023682-024800)complement, Bin A contig00005 (175209-176327)complement
Replicate1	FGQPEVNLGVMAGMGGTQR (+2)	14	1947.93	1949.22	2	Bin B contig00088 (027426-028202)complement, Bin A contig00005 (180975-181751)complement
Replicate1	MGTAEVESALVAHPK (+2)	14	1538.78	1539.75	1	Bin B contig00090 (019119-021065)
Replicate1	FGIGMNTDHTLEEVGQQFSVTR (+3)	14	2465.16	2466.68	2	Bin B contig00095 (001227-003326)complement, Bin A contig00055 (033026-035050)complement
Replicate1	TEWHTVAIFNEGLVR (+3)	14	1770.91	1771.97	1	Bin B contig00107 (025592-026101)complement
Replicate1	SLGSANPYNMIR (+2)	14	1321.64	1322.49	1	Bin B contig00110 (008726-009292)
Replicate1	FTFVGVNYYDGQGFM[16]VNK (+2)	14	2100.96	2102.32	1	Bin B contig00110 (023159-024178)
Replicate1	KEAEEVAMHFLEK (+3)	14	1559.77	1560.77	1	Bin B contig00110 (027066-027851)
Replicate1	AQEIHGVADITSGQMR (+2)	14	1711.83	1712.88	1	Bin B contig00127 (014238-015524)complement
Replicate1	LNIPVIFVSGGPM[16]EAGK (+2)	14	1743.92	1745.04	2	Bin B contig00150 (011108-012943)complement, Bin A contig00001 (026254-028095)complement
Replicate1	YAANPDFFR (+2)	14	1099.51	1100.18	1	Bin B contig00155 (008982-010574)
Replicate1	M[16]AELIQEDFGK (+2)	14	1295.61	1296.44	1	Bin B contig00155 (008982-010574)
Replicate1	IIVDTYGGAAPHGGGAFSGK (+2)	14	1873.93	1875.05	3	Bin B contig00163 (015402-016568), Bin A contig00007 (018008-019174)complement, Bin C contig01164 (001412-002254)complement
Replicate1	TILKDEYGIEPAAGGAVMMAGPADAGAAAEEK (+3)	14	3103.48	3105.45	1	Bin B contig00167 (007153-007524)
Replicate1	LSALGPGGLTR (+2)	14	1040.6	1041.2	1	Bin B contig00167 (007767-011903)
Replicate1	YSVGQPFVYPK (+2)	14	1283.66	1284.46	1	Bin B contig00180 (000007-001095)
Replicate1	MEAIGGGVGM[16]GLR (+2)	14	1262.61	1263.48	1	Bin B contig00183 (010351-011061)complement
Replicate1	AFNDDVWDSFGEAAEEVFSDVR (+2)	14	2504.08	2505.56	1	Bin B contig00192 (008618-009706)complement
Replicate1	GVDAKPVLLGTPNTEAQFMVK (+3)	14	2214.17	2215.57	1	Bin B contig00212 (010968-011888)complement
Replicate1	LC[57]SYYYTINVSDNAPEFLK (+2)	14	2296.07	2297.51	1	Bin B contig00218 (003414-005039)complement
Replicate1	VHDYSSDDTC[57]PVLDF (+2)	14	1768.72	1769.81	1	Bin B contig00243 (002849-003847)complement
Replicate1	EAGDVVTFGQASDMIEYAPFPR (+3)	14	2399.11	2400.62	1	Bin B contig00245 (004796-005878)
Replicate1	DAIGAGTYHPFTGPLNK (+2)	14	1757.87	1758.93	1	Bin B contig00245 (004796-005878)
Replicate1	IGYIASFPIPEVIR (+2)	14	1573.89	1574.86	2	Bin B contig00245 (004796-005878), Bin C contig01199 (000508-001587)complement
Replicate1	FC[57]GTGC[57]SVLVGVK (+2)	14	1382.67	1383.58	1	Bin B contig00254 (004771-007266)complement
Replicate1	AHVLPC[57]NLSDGEAVDALPK (+2)	14	2004.99	2006.21	1	Bin B contig00256 (009808-010545)
Replicate1	DGGAEIVGLLK (+2)	14	1070.6	1071.22	2	Bin B contig00283 (007255-008217), Bin A contig00020 (103846-104808)
Replicate1	ASNLVLGPMLAR (+2)	14	1240.7	1241.5	1	Bin B contig00306 (001427-002692)
Replicate1	HLPFAVVDGGNGDAWVEASGQK (+3)	14	2253.08	2254.41	1	Bin B contig00324 (000520-002436)
Replicate1	TGPNLYGIIGR (+2)	14	1159.63	1160.32	1	Bin B contig00896 (000383-000871)complement
Replicate1	AARPNDGPSINDAC[57]PYSGDPVTDFLEMDGK (+3)	14	3208.41	3210.39	1	Bin B contig00944 (001643-002515)
Replicate1	NFNPALETFKPQGFDK (+2)	14	1851.92	1853.04	1	Bin B contig03973 (000019-000375)
Replicate1	AAVQEGVIVGGGVALVQGAK (+2)	14	1822.03	1823.1	1	Bin A contig00001 (092697-094334)complement
Replicate1	VVAAIM[16]AAAR (+2)	14	987.554	988.201	1	Bin A contig00001 (092697-094334)complement
Replicate1	EYGPGQHGQR (+2)	14	1127.51	1128.16	2	Bin A contig00001 (135361-135981)complement, Bin C contig02126 (000175-000795)complement
Replicate1	GPMSGNNVSHANNK (+2)	14	1425.64	1426.51	1	Bin A contig00001 (200830-201117)complement
Replicate1	FPDYDYYYHR (+2)	14	1437.6	1438.5	1	Bin A contig00001 (303657-304892)
Replicate1	VKDFTPYIQK (+2)	14	1237.67	1238.43	1	Bin A contig00001 (303657-304892)
Replicate1	TGLATGAVAGGLLGAAIPGNR (+3)	14	1836.02	1837.09	1	Bin A contig00001 (316577-317212)complement
Replicate1	VEQEAGTLHGVIVQFGGQTPLK (+3)	14	2307.22	2308.59	1	Bin A contig00001 (340071-343340)complement
Replicate1	EGNPELAAAMQEALDSMMEDGTYLAMAEK (+3)	14	3115.35	3117.46	1	Bin A contig00001 (388675-389451)complement
Replicate1	GGQTHLDLPVFNSVHEAK (+2)	14	1947.98	1949.13	1	Bin A contig00001 (423554-424438)complement
Replicate1	LGVQATLANMEWK (+2)	14	1459.75	1460.7	1	Bin A contig00002 (030458-032083)
Replicate1	YAFLLDRPLDGEYITDVMNTNR (+3)	14	2615.27	2616.9	1	Bin A contig00002 (272966-273718)
Replicate1	ALQAVLPAATDFPYTIR (+2)	14	1846	1847.12	1	Bin A contig00005 (042567-044702)
Replicate1	TQLVAALADEMGTDKK (+2)	14	1689.86	1690.91	1	Bin A contig00005 (132093-132380)
Replicate1	SVYGAEAQDYWESLSDNVVTVTK (+3)	14	2560.2	2561.71	1	Bin A contig00005 (137188-138174)
Replicate1	AGIPHDHYEPK (+2)	14	1262.6	1263.36	1	Bin A contig00005 (141298-142620)complement
Replicate1	DVLEVWADNVEK (+2)	14	1415.69	1416.53	1	Bin A contig00007 (096492-097550)complement
Replicate1	GVIDGTTIPWEVTYALK (+2)	14	1861.98	1863.11	1	Bin A contig00007 (096492-097550)complement
Replicate1	VVVVGGGAGGATVAR (+2)	14	1268.72	1269.45	1	Bin A contig00008 (004529-005800)
Replicate1	HALGSLGFEGVEGVR (+2)	14	1526.78	1527.68	1	Bin A contig00008 (056067-056297)
Replicate1	AIYPSFGPTLAGGR (+2)	14	1405.74	1406.58	1	Bin A contig00008 (082039-083463)
Replicate1	TLKDEDVAYVDIR (+2)	14	1535.78	1536.68	1	Bin A contig00008 (098331-099737)complement
Replicate1	AIQVLQQMTEGR (+2)	14	1372.71	1373.58	1	Bin A contig00008 (111445-111879)
Replicate1	VGAVIVSEDGVHPQGILSER (+3)	14	2061.09	2062.28	1	Bin A contig00008 (111445-111879)
Replicate1	AEEVFMPVRPYIQK (+2)	14	1705.89	1707	1	Bin A contig00009 (007606-008691)
Replicate1	LLAQEGMSFVTVEPR (+2)	14	1675.86	1676.93	1	Bin A contig00012 (056330-058675)
Replicate1	IAEAAINVADVDALQNADLGGK (+3)	14	2167.11	2168.36	1	Bin A contig00012 (108960-109835)complement
Replicate1	QVAMHVAAANPASLSEADLDPAVVEK (+3)	14	2632.32	2633.93	1	Bin A contig00012 (108960-109835)complement
Replicate1	AKPPASTLSSDLTVVGNLK (+2)	14	1897.05	1898.16	1	Bin A contig00012 (123905-124471)
Replicate1	GNAFTTLFLDSQVVMWNIEDAVK (+3)	14	2597.28	2598.92	1	Bin A contig00004 (083284-085227)complement
Replicate1	SVALYC[57]NGPWC[57]GQSPAAAR (+2)	14	2063.93	2065.23	1	Bin A contig00013 (025703-026305)complement
Replicate1	FLNMVVDYK (+2)	14	1127.57	1128.34	1	Bin A contig00013 (038966-040273)
Replicate1	HQYDFDVATC[57]IGFLR (+3)	14	1840.86	1842.01	1	Bin A contig00013 (038966-040273)
Replicate1	AGGLEVGPILMGMGNR (+2)	14	1570.8	1571.86	1	Bin A contig00013 (066561-068852)
Replicate1	KEELKEENIR (+2)	14	1286.68	1287.42	1	Bin A contig00016 (065096-066712)complement
Replicate1	IVVEHLGVEEDK (+2)	14	1365.71	1366.52	2	Bin A contig00016 (102815-103048)complement, Bin C contig02426 (000470-000703)complement
Replicate1	TTDVTGTVTLPSGTEMVMPGDNLK (+3)	14	2463.19	2464.76	2	Bin A contig00020 (000018-000422), Bin A contig00214 (013138-013542)complement
Replicate1	ALVIDGAEVNENFAK (+2)	14	1588.81	1589.74	1	Bin A contig00020 (001686-002303)
Replicate1	RQQELQDGPAPR (+2)	14	1393.71	1394.49	1	Bin A contig00020 (005700-006407)
Replicate1	GSDWLGDTDAMEYLAR (+2)	14	1798.78	1799.91	2	Bin A contig00020 (095403-097208)complement, Bin C contig01134 (000445-002253)
Replicate1	AQWC[57]HEPFNDLVTQAK (+2)	14	1942.9	1944.1	1	Bin A contig00030 (016633-018204)complement
Replicate1	HALM[16]IYDDLSK (+2)	14	1320.64	1321.49	1	Bin A contig00030 (029512-031050)complement
Replicate1	YYYTGGM[16]HEPGAQLSLTSNK (+2)	14	2232.02	2233.41	1	Bin A contig00037 (026646-027734)complement
Replicate1	VPVTIFLINGVK (+2)	14	1298.8	1299.6	3	Bin A contig00040 (044712-044948), Bin B contig00060 (002538-002774)complement, Bin C contig01697 (000898-001137)complement
Replicate1	NAFAHESGIHQDGMLK (+2)	14	1753.82	1754.92	2	Bin A contig00043 (050464-052026)complement, Bin C contig00713 (001494-003059)complement
Replicate1	DAAEAIEVDIEDLPAVIDMK (+2)	14	2156.06	2157.39	1	Bin A contig00048 (037679-040042)complement
Replicate1	YTDDLNRPGQAYVYFLR (+3)	14	2090.02	2091.28	1	Bin A contig00048 (037679-040042)complement
Replicate1	YTIGQPFVYPR (+2)	14	1339.69	1340.52	1	Bin A contig00048 (049801-051096)
Replicate1	GPAAVVAGLGMSAR (+2)	14	1255.67	1256.47	1	Bin A contig00052 (047597-048724)
Replicate1	SIRPVISTNEAQPTLEGAGVK (+3)	14	2166.16	2167.42	1	Bin A contig00055 (006133-007044)complement
Replicate1	VFPLYSTNIEHIEVVR (+2)	14	1915.02	1916.18	1	Bin A contig00070 (010478-010855)
Replicate1	VYEDGNIGHRPGTK (+2)	14	1541.76	1542.65	1	Bin D contig00006 (058081-059487)complement
Replicate1	GVEATNTGAPITVPVGQGTLGR (+2)	14	2094.11	2095.31	1	Bin D contig00006 (101271-102647)
Replicate1	VALVYGQM[16]NEPPGNR (+2)	14	1659.8	1660.84	1	Bin D contig00006 (101271-102647)
Replicate1	ILDPHIVGEEHYGVAR (+2)	14	1803.93	1805	1	Bin D contig00006 (101271-102647)
Replicate1	TINEALNYIGATPVGMPVPAVPQALSK (+3)	14	2750.47	2752.19	1	Bin D contig00011 (020593-021627)complement
Replicate1	TGKPGAFIETDLVDPR (+2)	14	1714.89	1715.9	1	Bin D contig00017 (046600-047889)
Replicate1	IAVIDLHDFETK (+3)	14	1399.73	1400.58	1	Bin D contig00022 (002402-004702)complement
Replicate1	HVQVAEMVIEK (+2)	14	1281.68	1282.51	1	Bin D contig00022 (089501-090757)complement
Replicate1	SMYVESAAAYAK (+2)	14	1289.6	1290.44	1	Bin D contig00032 (023812-025140)
Replicate1	KVALVYHDSAYGK (+2)	14	1449.76	1450.64	1	Bin D contig00032 (023812-025140)
Replicate1	QGTFHTEQAIAYGTNMVGGVTPGK (+3)	14	2463.19	2464.71	1	Bin D contig00034 (005988-006857)complement
Replicate1	GLMTTVHAATATQK (+2)	14	1428.74	1429.64	1	Bin D contig00034 (067122-068120)complement
Replicate1	EDDAFAVLTDILGDEDHLGDMDFK (+3)	14	2680.19	2681.83	1	Bin D contig00038 (057114-059210)complement
Replicate1	M[16]IIAGGSAIPR (+2)	14	1100.6	1101.32	1	Bin D contig00039 (029431-030735)complement
Replicate1	MIIAGGSAIPR (+2)	14	1084.61	1085.32	1	Bin D contig00039 (029431-030735)complement
Replicate1	NYQC[57]VVPSTWNAGPR (+2)	14	1747.81	1748.89	1	Bin D contig00039 (056797-058497)
Replicate1	ESSQIFAGVDPAIEPIPVFPTAHYVMGGIPTDR (+3)	14	3510.75	3512.94	1	Bin D contig00041 (040979-042742)complement
Replicate1	FGAPAQEMPWVGEPPISR (+2)	14	1967.96	1969.22	1	Bin D contig00045 (034906-035196)
Replicate1	FGAPAQEMPWVGEPPISR (+3)	14	1967.96	1969.22	1	Bin D contig00045 (034906-035196)
Replicate1	ATELLGTMLGGYNIAPLVEALEDEELAPTAVK (+3)	14	3327.72	3329.77	1	Bin D contig00047 (030116-032704)complement
Replicate1	IAEAIHEGAMVFMR (+2)	14	1573.77	1574.87	1	Bin D contig00049 (000337-002343)
Replicate1	EVEYVNIDSEAAPPK (+2)	14	1659.8	1660.78	1	Bin D contig00069 (039833-041044)complement
Replicate1	NVVVMYWNYGFGK (+2)	14	1575.75	1576.82	1	Bin D contig00069 (039833-041044)complement
Replicate1	HFTSIPDQPGAAVQQAEMTLIR (+3)	14	2409.21	2410.7	1	Bin D contig00078 (024908-025936)
Replicate1	VMIFDPKPK (+2)	14	1073.59	1074.34	1	Bin D contig00086 (001582-002871)
Replicate1	RGSGEFAIPETGVK (+2)	14	1446.75	1447.59	1	Bin D contig00089 (024042-024527)
Replicate1	YPC[57]NYGYVPHTLSADGDPVDVLVVTR (+3)	14	2906.39	2908.17	1	Bin D contig00100 (018840-019388)
Replicate1	GNENPSSQFDLLNIEQIVPR (+2)	14	2269.13	2270.45	1	Bin D contig00103 (006120-007475)complement
Replicate1	HINGEGDGGMLNTMK (+2)	14	1572.7	1573.75	1	Bin D contig00103 (006120-007475)complement
Replicate1	PYADIVPLGASVQPLR (+3)	14	1694.94	1695.96	1	Bin D contig00105 (016781-017248)complement
Replicate1	C[57]LEYC[57]GLAHHAMQDELTVVK (+3)	14	2373.09	2374.65	1	Bin D contig00111 (016910-017479)complement
Replicate1	ILDSNC[57]QTLITADESVR (+2)	14	1933.94	1935.09	1	Bin D contig00373 (000700-002640)complement
Replicate1	ANHIAVIDAVTK (+2)	14	1250.7	1251.43	1	Bin C contig00348 (003014-003988)complement
Replicate1	KGELPFPAINVNDSVTK (+2)	14	1827.97	1829.06	1	Bin C contig00401 (000582-001964)complement
Replicate1	QAC[57]SVFTAPAQLVGR (+2)	14	1603.81	1604.8	1	Bin C contig00401 (004019-004369)complement
Replicate1	IPQAMPIELSNLAFLDK (+2)	14	1899.02	1900.24	1	Bin C contig00536 (002810-003121)complement
Replicate1	LSPTVSVMDVTK (+2)	14	1275.67	1276.5	1	Bin C contig00796 (001239-001844)complement
Replicate1	YAYSTSYNSEMGMTLAEMTESELDHVVVFNIAEIEK (+3)	14	4100.86	4103.51	1	Bin C contig00796 (001864-002733)complement
Replicate1	RANDEHQIEATGEK (+2)	14	1596.75	1597.64	1	Bin C contig01123 (001087-002109)
Replicate1	DMTGAMVPALATEWGPSADNPNVWVFK (+3)	14	2903.36	2905.26	1	Bin C contig01272 (000532-002112)
Replicate1	SFLAGNTGAQAGGWFSK (+3)	14	1697.82	1698.83	1	Bin C contig01939 (000050-001027)complement
Replicate1	TLYMSGGQMGAPMVFR (+2)	14	1744.81	1746.08	1	Bin C contig02007 (000295-001611)complement
Replicate1	TAIGGGSVPGGMDHLVAAMVMEAAGK (+3)	14	2426.18	2427.82	1	Bin C contig02429 (000231-001217)
Replicate1	TTDVTGTVELPEGTEMVMPGDNLK (+2)	14	2533.19	2534.81	1	Bin C contig02573 (000002-001177)
Replicate1	LVDAGTC[57]ASMELPAMADGK (+2)	14	1935.87	1937.19	1	Bin C contig02604 (000518-000823)complement
Replicate1	TQLVAALAEEMGSDK (+2)	14	1561.77	1562.74	1	Bin C contig02606 (000882-001169)
Replicate1	VNDVTVYNSMNESVSK (+2)	13	1784.83	1785.93	2	Bin E contig00562 (001099-004044) (Gly), Bin E contig00562 (001099-004044) (Trp)
Replicate1	FMLDGIAPAPR (+2)	13	1186.62	1187.41	3	Bin E contig04894 (000002-000835)complement (Gly), Bin E contig04894 (000032-000799)complement (Std), Bin E contig04894 (000002-000835)complement (Trp)
Replicate1	IPSAVGYQPTLATDMGALQER (+3)	13	2217.11	2218.49	1	Bin E contig00928 (000492-001883) (Trp)
Replicate1	FWYTMGR (+2)	13	959.432	960.109	1	Bin B contig00026 (055342-057018)complement
Replicate1	THVVTDTHC[57]R (+2)	13	1224.57	1225.3	1	Bin B contig00050 (031767-033161)complement
Replicate1	LAGC[57]GVHFLDAPDEVIPAALK (+3)	13	2192.13	2193.49	1	Bin B contig00051 (005232-006317)
Replicate1	AAEC[57]AMGNIIADAMLAR (+2)	13	1776.83	1778.05	1	Bin B contig00051 (015203-016774)complement
Replicate1	LDTQASVYSFEK (+2)	13	1386.67	1387.49	1	Bin B contig00053 (018491-020788)
Replicate1	IPATVVTGFLGAGK (+2)	13	1329.77	1330.57	2	Bin B contig00066 (037449-038570), Bin A contig00002 (093634-094704)
Replicate1	IC[57]YIGC[57]GVTTGIGAVINTAK (+2)	13	2067.05	2068.36	2	Bin B contig00072 (038446-039561), Bin A contig00002 (192750-193883)
Replicate1	GALLVGPPGTGK (+2)	13	1065.62	1066.25	2	Bin B contig00085 (031359-033275)complement, Bin A contig00055 (043318-045243)complement
Replicate1	YLLEIASQVDR (+2)	13	1305.69	1306.46	2	Bin B contig00088 (023682-024800)complement, Bin A contig00005 (175209-176327)complement
Replicate1	TLLAQTLAR (+2)	13	985.592	986.167	3	Bin B contig00090 (029291-030559)complement, Bin A contig00013 (010107-011390)complement, Bin C contig00777 (000431-000979)
Replicate1	AGPAAILGAGGAAR (+2)	13	1151.64	1152.3	1	Bin B contig00091 (007545-008381)complement
Replicate1	ALDC[57]AVIAGLMKPQTPDVNMVSAPVVAADR (+3)	13	3108.58	3110.6	1	Bin B contig00104 (026547-028139)complement
Replicate1	KPVELPAGVSASVSGQTVEVK (+2)	13	2081.14	2082.35	1	Bin B contig00110 (007648-008181)
Replicate1	FAVINLGLIQK (+2)	13	1214.74	1215.48	2	Bin B contig00110 (011034-011504), Bin C contig03355 (000137-000610)
Replicate1	KEAEEVAMHFLEK (+2)	13	1559.77	1560.77	1	Bin B contig00110 (027066-027851)
Replicate1	SPVGTGAFSLAEWTIGQR (+2)	13	1875.95	1877.06	1	Bin B contig00123 (020672-022297)
Replicate1	AVAFHGVGNDYPVFGDINK (+3)	13	2018.99	2020.2	1	Bin B contig00127 (014238-015524)complement
Replicate1	KNPVLTENLTGLAR (+2)	13	1524.86	1525.75	2	Bin B contig00130 (013912-015219)complement, Bin A contig00064 (013967-015274)
Replicate1	GATAGYLGWSTR (+2)	13	1238.6	1239.34	1	Bin B contig00141 (012583-013467)complement
Replicate1	VKGEILSGDGFLTAESK (+2)	13	1749.91	1750.94	1	Bin B contig00148 (015834-016880)
Replicate1	KLGLGDGPQLMDAINAVIQTYGQSER (+3)	13	2773.41	2775.1	1	Bin B contig00150 (020863-021204)complement
Replicate1	EQGAPVVNIAQPFK (+2)	13	1496.8	1497.69	1	Bin B contig00155 (000523-001515)
Replicate1	ADVDNLIFAITPDAAVR (+2)	13	1799.94	1801.01	1	Bin B contig00155 (008982-010574)
Replicate1	SAPILTAQNLC[57]R (+2)	13	1342.7	1343.52	1	Bin B contig00155 (013541-014515)
Replicate1	GPIGANC[57]LANPR (+2)	13	1238.62	1239.37	1	Bin B contig00158 (017622-018971)
Replicate1	RVEIIC[57]LR (+2)	13	1057.61	1058.27	2	Bin B contig00163 (010406-010807), Bin C contig04408 (000029-000343)
Replicate1	LVTIYGGSGFVGR (+2)	13	1324.71	1325.51	2	Bin B contig00165 (017038-018018)complement, Bin A contig00005 (106580-107560)
Replicate1	TEFDVVLK (+2)	13	949.512	950.086	2	Bin B contig00167 (007153-007524), Bin A contig00214 (000639-001013)complement
Replicate1	VKPGDFGTVVEVR (+2)	13	1401.76	1402.59	1	Bin B contig00167 (007767-011903)
Replicate1	VVPMEDMPFLADGTPVDFC[57]LNPLGVPSR (+3)	13	3072.48	3074.52	2	Bin B contig00167 (007767-011903), Bin C contig02076 (000391-001539)complement
Replicate1	AKFDAAIQSMKDDGSLNTLIAK (+3)	13	2336.2	2337.65	1	Bin B contig00183 (010351-011061)complement
Replicate1	M[16]AALQSGQVHM[16]VNSVEPK (+3)	13	1956.94	1958.21	1	Bin B contig00192 (003180-004646)complement
Replicate1	DFPGLGISAQR (+2)	13	1159.6	1160.28	1	Bin B contig00192 (008618-009706)complement
Replicate1	VAEWLEADAR (+2)	13	1158.57	1159.25	1	Bin B contig00194 (003829-005121)complement
Replicate1	LFSHVANLGDTR (+2)	13	1328.68	1329.46	2	Bin B contig00194 (003829-005121)complement, Bin A contig00200 (003707-004993)complement
Replicate1	TVYTFTLR (+2)	13	999.539	1000.15	2	Bin B contig00218 (003414-005039)complement, Bin A contig00001 (245892-247361)
Replicate1	AHVEAQLKPDTK (+2)	13	1335.71	1336.49	1	Bin B contig00222 (005381-006769)complement
Replicate1	KVNPDVQFK (+2)	13	1073.59	1074.23	1	Bin B contig00245 (004796-005878)
Replicate1	RGQEITVSTR (+2)	13	1145.62	1146.25	1	Bin B contig00254 (004771-007266)complement
Replicate1	VSEDVVYALVK (+2)	13	1220.67	1221.4	1	Bin B contig00260 (003750-004718)complement
Replicate1	VNIGNPGSGQR (+2)	13	1097.56	1098.17	2	Bin B contig00260 (003750-004718)complement, Bin A contig00003 (110875-111843)
Replicate1	GLC[57]GGFNSSIVK (+2)	13	1237.61	1238.38	2	Bin B contig00270 (003189-004067), Bin A contig00030 (028595-029476)complement
Replicate1	DVNAFVLGGHGDTMVPLAR (+3)	13	1967.99	1969.22	1	Bin B contig00283 (007255-008217)
Replicate1	VELENGHEIIAHTAGK (+2)	13	1716.88	1717.88	2	Bin B contig00306 (005590-005808), Bin A contig00001 (013455-013673)complement
Replicate1	FPHAVTFGEDWIDAGR (+3)	13	1816.85	1817.95	1	Bin B contig00315 (002044-003045)
Replicate1	VIGIDLGTTNSC[57]VAIMDGSQPR (+3)	13	2303.12	2304.57	1	Bin B contig00324 (000520-002436)
Replicate1	NFNPPAAMC[57]GK (+2)	13	1205.53	1206.36	2	Bin B contig00922 (001648-002361), Bin A contig00001 (108593-109297)complement
Replicate1	AATAAAGAAGGAIVGGLIGNQLDK (+3)	13	2066.11	2067.3	1	Bin A contig00001 (316577-317212)complement
Replicate1	LNHVAIAVPDLEAAAAQYR (+2)	13	2021.07	2022.26	1	Bin A contig00001 (352109-352513)
Replicate1	AGWSAADLDLVEANEAFAAQAC[57]AVNK (+3)	13	2691.26	2692.88	1	Bin A contig00002 (015189-016364)
Replicate1	ASHFPFTEPSAEVDLR (+3)	13	1801.86	1802.94	1	Bin A contig00002 (127723-128796)
Replicate1	SVYSNYVTFSGR (+2)	13	1378.65	1379.47	1	Bin A contig00002 (225247-225726)
Replicate1	NMLEYAERPLLLAH (+3)	13	1668.87	1669.94	1	Bin A contig00002 (270273-271112)complement
Replicate1	LVGVPYDDEDLEMAVADFFSQADPDGMIYADSDPDAVLER (+4)	13	4389.95	4392.69	1	Bin A contig00002 (272966-273718)
Replicate1	MIGPALEELATEYGDK (+2)	13	1735.83	1736.94	1	Bin A contig00003 (065152-065472)complement
Replicate1	TAQEMTGETVITPAQMR (+2)	13	1862.89	1864.11	1	Bin A contig00005 (011881-013164)complement
Replicate1	GTGALVYQPLSTGITYQLIPK (+2)	13	2219.22	2220.56	1	Bin A contig00005 (011881-013164)complement
Replicate1	TQLVAALADEMGTDKK (+3)	13	1689.86	1690.91	1	Bin A contig00005 (132093-132380)
Replicate1	AEVIGNLSEGQTVEGVVK (+2)	13	1827.96	1829.01	1	Bin A contig00007 (011962-013644)complement
Replicate1	GAVVGMTLPMAR (+2)	13	1201.63	1202.49	1	Bin A contig00008 (011459-012226)
Replicate1	LVETLPNPPIAFGANC[57]GVGASDLLR (+3)	13	2580.34	2581.91	1	Bin A contig00008 (051467-052486)complement
Replicate1	TVLGFQAAGSTLPR (+2)	13	1416.77	1417.61	1	Bin A contig00008 (051467-052486)complement
Replicate1	TIVYGVNHETLTSDDLHVSNASC[57]TTNC[57]LAPVGK (+3)	13	3572.69	3574.84	1	Bin A contig00008 (113801-114799)complement
Replicate1	VNAVGPGFIHTPLVDANIDADMQK (+3)	13	2521.26	2522.83	1	Bin A contig00009 (037594-038349)
Replicate1	LLGRPDLFPYQEDESK (+3)	13	1905.95	1907.08	1	Bin A contig00009 (111923-112933)
Replicate1	MGTAEVESALVAHAK (+2)	13	1512.76	1513.71	1	Bin A contig00009 (132864-134801)
Replicate1	IQSYFHNSVLGMNVGEPAADK (+3)	13	2276.09	2277.51	1	Bin A contig00012 (114672-116504)
Replicate1	AAPAAASAPAAAAPAPAPTK (+2)	13	1671.89	1672.88	1	Bin A contig00012 (123905-124471)
Replicate1	GWMEAMPTDIEGR (+2)	13	1491.65	1492.68	1	Bin A contig00004 (093708-094169)complement
Replicate1	EAGYDYLHSFITYGSPAGMPNWGTSGELTEEEIDMMAR (+3)	13	4224.84	4227.57	1	Bin A contig00004 (098487-100244)
Replicate1	TTTC[57]YQSLAHALC[57]DHK (+2)	13	1904.85	1906.04	1	Bin A contig00013 (023439-025073)complement
Replicate1	QIADLIVEVVDGLAANGEDNNTAVEEAVK (+3)	13	2995.5	2997.22	1	Bin A contig00013 (075424-076716)
Replicate1	GGLDIVTGGTDTHVMLVDLRPK (+4)	13	2293.21	2294.63	2	Bin A contig00013 (075424-076716), Bin C contig03970 (000055-000537)
Replicate1	ITALHVVEEIPSYVAQYLPEGQMAQNLTDIER (+4)	13	3626.83	3629.06	1	Bin A contig00013 (087995-088402)complement
Replicate1	VELAC[57]PDPEEEAMLAR (+2)	13	1828.83	1830.02	1	Bin A contig00016 (064341-064883)complement
Replicate1	GPDDELPHFGPC[57]AR (+2)	13	1566.69	1567.65	1	Bin A contig00016 (074207-075475)complement
Replicate1	C[57]NYGLYGEQLSGTAFTAHPPER (+3)	13	2467.12	2468.63	1	Bin A contig00016 (076197-077549)complement
Replicate1	AFVFPGQGAQTIGMGK (+2)	13	1607.81	1608.86	1	Bin A contig00016 (104021-104962)complement
Replicate1	TPVTADLSANSHGLGR (+2)	13	1594.81	1595.71	1	Bin A contig00018 (070441-072246)
Replicate1	KPELDAQLVAESIAQQLER (+3)	13	2137.14	2138.38	1	Bin A contig00020 (005700-006407)
Replicate1	SIGSQNPYNM[16]IR (+2)	13	1394.66	1395.54	2	Bin A contig00020 (012824-013402), Bin C contig03016 (000425-000676)
Replicate1	MYDGGSSHLPIK (+2)	13	1303.62	1304.47	1	Bin A contig00020 (016147-017520)
Replicate1	VNELSDAEVLAVR (+2)	13	1413.75	1414.56	1	Bin A contig00020 (018648-019016)
Replicate1	HGDDEWADVVR (+2)	13	1297.57	1298.32	1	Bin A contig00020 (026426-027442)
Replicate1	TGSAFYAPAASAIEMAEAYLK (+2)	13	2161.04	2162.42	1	Bin A contig00020 (103846-104808)
Replicate1	IILGPVYAQNAAAAGVAAR (+2)	13	1825.02	1826.1	1	Bin A contig00024 (070154-071338)
Replicate1	YIAFDGGGEAVTQLLAGSVQAFTGDISEAK (+3)	13	3014.49	3016.27	1	Bin A contig00025 (031221-032201)
Replicate1	GESVLPVDVLTDLVR (+2)	13	1610.89	1611.83	1	Bin A contig00028 (043979-044548)
Replicate1	VYYDQDC[57]DVNLIK (+2)	13	1643.75	1644.77	1	Bin A contig00030 (043156-044217)
Replicate1	AFNEDVWDAMGEAAMEVFEETAAHSDLAAR (+3)	13	3282.42	3284.5	1	Bin A contig00037 (026646-027734)complement
Replicate1	AFNEDVWDAMGEAAMEVFEETAAHSDLAAR (+4)	13	3282.42	3284.5	1	Bin A contig00037 (026646-027734)complement
Replicate1	QNLQDAFLNHVR (+2)	13	1453.74	1454.59	3	Bin A contig00040 (044712-044948), Bin B contig00060 (002538-002774)complement, Bin C contig01697 (000898-001137)complement
Replicate1	YMSGGQMNVPVVFR (+2)	13	1583.76	1584.86	1	Bin A contig00064 (031235-032653)
Replicate1	AQALGMENSTFGNSSGWPHPEQR (+3)	13	2500.12	2501.65	1	Bin A contig00121 (014930-016138)
Replicate1	YTLAGTEVSALLGR (+2)	13	1449.78	1450.64	1	Bin D contig00006 (101271-102647)
Replicate1	ALNSLLGK (+2)	13	814.491	814.97	1	Bin D contig00006 (131826-132899)complement
Replicate1	KPLSIEMIDVEGPK (+2)	13	1554.83	1555.83	1	Bin D contig00010 (038666-039775)complement
Replicate1	MGLMAYQQQNVVGR (+2)	13	1593.78	1594.86	1	Bin D contig00011 (040929-044702)complement
Replicate1	IDVYTPEDHVGDVIGDLNR (+3)	13	2126.03	2127.27	1	Bin D contig00011 (121877-123955)complement
Replicate1	LGNPEGAM[16]VLPEVISK (+2)	13	1668.88	1669.93	1	Bin D contig00014 (004116-005135)
Replicate1	KLSHGEGVER (+2)	13	1110.58	1111.21	1	Bin D contig00015 (007888-008232)complement
Replicate1	LGFFNPIATGAEER (+2)	13	1520.76	1521.67	1	Bin D contig00015 (009585-009836)complement
Replicate1	VQEVIQC[57]PPLTQLPGSNPVVR (+3)	13	2330.24	2331.66	1	Bin D contig00015 (029023-029967)complement
Replicate1	IVQAPIFHVNGDDPEAVIFVTR (+3)	13	2436.28	2437.75	1	Bin D contig00015 (035097-037958)
Replicate1	PAAAAPAVGYYPIHVQQQETLIDEALTGR (+3)	13	3078.58	3080.41	1	Bin D contig00015 (035097-037958)
Replicate1	YLGYIADEMNLGLHELGPMAMK (+3)	13	2465.18	2466.89	1	Bin D contig00017 (047901-049220)
Replicate1	IEGQHYAYMLR (+2)	13	1379.67	1380.57	1	Bin D contig00022 (000949-001683)complement
Replicate1	DTDFLHITNWK (+2)	13	1388.67	1389.51	1	Bin D contig00022 (002402-004702)complement
Replicate1	LEVTPHITPDDR (+2)	13	1391.7	1392.51	1	Bin D contig00029 (069275-071443)complement
Replicate1	LISGDHIGALAMSEPNAGSDVVGMK (+3)	13	2468.2	2469.79	1	Bin D contig00032 (009816-010979)complement
Replicate1	TQLALGLLAQGK (+2)	13	1211.72	1212.44	1	Bin D contig00039 (042963-045722)complement
Replicate1	VMEDHAGVFR (+2)	13	1159.54	1160.3	1	Bin D contig00041 (040979-042742)complement
Replicate1	FNDFSGSFSYDEANPAASK (+2)	13	2052.87	2054.09	1	Bin D contig00042 (003064-003642)complement
Replicate1	VGYGLAHPDITDLLNR (+3)	13	1752.92	1753.95	1	Bin D contig00047 (008051-009163)complement
Replicate1	AC[57]GVDGVRPGAYC[57]EPR (+3)	13	1762.79	1763.89	1	Bin D contig00047 (030116-032704)complement
Replicate1	KVALEALTVTIAR (+2)	13	1383.84	1384.66	1	Bin D contig00049 (046458-046910)complement
Replicate1	DSKGETIPAHFIQGVTC[57]TSGSK (+3)	13	2319.12	2320.5	1	Bin D contig00065 (036677-036991)
Replicate1	ASAAM[16]NAANAAQSAADEC[57]AEK (+2)	13	2066.86	2068.13	1	Bin D contig00068 (037559-037843)
Replicate1	TSFSSYQPGFPAGQAMLEDGHK (+2)	13	2354.06	2355.54	1	Bin D contig00069 (039833-041044)complement
Replicate1	IEVDKIPGQLPPVGK (+3)	13	1588.92	1589.87	1	Bin D contig00077 (003596-004519)complement
Replicate1	IPGALAFPC[57]ATQNELTR (+2)	13	1857.94	1859.08	1	Bin D contig00084 (034224-035576)complement
Replicate1	IASVSGGLTPGDSSPEVFKR (+2)	13	2003.03	2004.2	1	Bin D contig00086 (001582-002871)
Replicate1	VC[57]AAAIAAM[16]M[16]NGHEPGTPSYVNTC[57]YSIAGK (+3)	13	3172.41	3174.49	1	Bin D contig00086 (001582-002871)
Replicate1	ADFAETVDENAVHGSDAPETAK (+3)	13	2273.01	2274.31	1	Bin D contig00126 (018489-018917)complement
Replicate1	ATVNALTEMTDPETVAAK (+2)	13	1860.91	1862.06	1	Bin D contig00131 (008042-008548)
Replicate1	ILNLTEGEVEALR (+2)	13	1455.79	1456.64	1	Bin D contig00131 (010775-011131)
Replicate1	VLQMASELDGYSMTDR (+2)	13	1814.82	1816.02	1	Bin D contig00132 (023541-024347)
Replicate1	GKVDLALLNAGDEK (+2)	13	1441.78	1442.61	1	Bin D contig00132 (023541-024347)
Replicate1	QAVAVANQM[16]VNK (+2)	13	1287.66	1288.47	1	Bin D contig00144 (007121-008227)complement
Replicate1	DSQGNVYENDEMADFGFYPQK (+3)	13	2453.01	2454.54	1	Bin D contig00149 (016162-018723)complement
Replicate1	AVPDAVVFMHK (+2)	13	1212.63	1213.45	1	Bin D contig00149 (016162-018723)complement
Replicate1	KPDITAADMDAAVR (+2)	13	1472.73	1473.65	1	Bin D contig00190 (013961-014392)complement
Replicate1	WTTFVEPK (+2)	13	1006.51	1007.14	1	Bin D contig00204 (012307-013935)complement
Replicate1	VPMTYVTSEPYIGHLGLGGVGDSK (+3)	13	2476.23	2477.79	1	Bin D contig00205 (002235-003506)complement
Replicate1	SDFEPGDIVELFGETYQVLENDGVR (+3)	13	2827.32	2828.99	1	Bin D contig00210 (001799-002056)complement
Replicate1	TPDAHFAIESR (+2)	13	1242.6	1243.33	1	Bin D contig00279 (004843-008604)
Replicate1	NQTFWHDVQSDK (+2)	13	1503.67	1504.56	1	Bin C contig00216 (003019-005382)
Replicate1	VNHPSEILTIGETIK (+2)	13	1649.9	1650.87	1	Bin C contig00284 (006273-007949)complement
Replicate1	AGVEFHSLSSDQLAEWQAAGGYQR (+3)	13	2606.21	2607.74	1	Bin C contig00313 (002901-004052)
Replicate1	SHNVYVFDPEFNLISK (+3)	13	1907.94	1909.1	1	Bin C contig00348 (003014-003988)complement
Replicate1	KGELPFPAINVNDSVTK (+3)	13	1827.97	1829.06	1	Bin C contig00401 (000582-001964)complement
Replicate1	HIPVNVTEDMIGQK (+2)	13	1579.8	1580.8	1	Bin C contig00439 (004296-004574)complement
Replicate1	SFNEAAFGGATR (+2)	13	1226.57	1227.28	1	Bin C contig00560 (000199-001188)
Replicate1	GAGRPEATFQLER (+2)	13	1430.73	1431.55	1	Bin C contig00570 (002524-003822)complement
Replicate1	HIDVGDALQTHVK (+2)	13	1431.75	1432.58	1	Bin C contig00715 (000734-001300)complement
Replicate1	ASMAPGELDEYYGFWSSGQSGELR (+2)	13	2636.15	2637.79	1	Bin C contig00796 (001864-002733)complement
Replicate1	VIDGPHPSPAQAANVTPDEVQLFAR (+3)	13	2628.33	2629.88	1	Bin C contig00858 (001671-002384)complement
Replicate1	ALEDLEGANADQNAGIVIVR (+2)	13	2067.06	2068.25	1	Bin C contig00934 (000052-000663)
Replicate1	GQADILVNATTFR (+2)	13	1404.74	1405.56	1	Bin C contig00998 (000717-002075)
Replicate1	LFATANTVGLGDTTGLYHGTQQINQAQMDR (+3)	13	3220.56	3222.5	1	Bin C contig01114 (001187-002173)complement
Replicate1	LLAELIVGK (+2)	13	954.611	955.192	1	Bin C contig01182 (001247-002320)complement
Replicate1	HAISTIMPAQPISLYEGEDAS (+2)	13	2229.06	2230.45	1	Bin C contig01697 (000898-001137)complement
Replicate1	MGASVQNLPGSEVYQALASGAIDGTEWIGPWADEK (+3)	13	3646.72	3648.96	1	Bin C contig01939 (000050-001027)complement
Replicate1	IINVSSIVGATGNPGQVNYAASK (+3)	13	2259.19	2260.5	1	Bin C contig02426 (000933-001418)complement
Replicate1	ASHFPFTEPSAEVDIR (+3)	13	1801.86	1802.94	1	Bin C contig02538 (000011-000580)
Replicate1	TTLTAAITK (+2)	13	918.539	919.074	1	Bin C contig02573 (000002-001177)
Replicate1	AVDGAFLLPIEDVFSISGR (+3)	13	2005.05	2006.26	1	Bin C contig02573 (000002-001177)
Replicate1	MGPFIYGSR (+2)	13	1026.5	1027.2	1	Bin C contig02813 (000325-001095)
Replicate1	EKPAEGEVVSVGAGLR (+3)	13	1596.85	1597.77	1	Bin C contig02830 (000863-001150)complement
Replicate1	LNDLEDALQQAK (+2)	12	1356.69	1357.47	1	CNTM:cont_sp|P04264|K2C1_HUMAN
Replicate1	LKYENEVALR (+2)	12	1233.67	1234.4	1	CNTM:cont_sp|P13645|K1CJ_HUMAN
Replicate1	IRLENEIQTYR (+2)	12	1433.76	1434.6	1	CNTM:cont_sp|P13645|K1CJ_HUMAN
Replicate1	LATFGTIVDNSANPADYR (+2)	12	1923.93	1925.06	2	Bin E contig00815 (000239-002986) (Gly), Bin E contig00815 (000239-002986) (Trp)
Replicate1	TFHATGESFAYR (+2)	12	1385.64	1386.47	1	Bin B contig00019 (010772-011608)
Replicate1	YGVLPGNNINSGPGFVTADGLEK (+2)	12	2318.15	2319.53	1	Bin B contig00019 (020145-021095)complement
Replicate1	NDDLVLWQDK (+2)	12	1244.6	1245.34	1	Bin B contig00019 (046777-048030)complement
Replicate1	SAGEPVHYQAPVEGAMAWVDGMSMPIGAK (+3)	12	2985.38	2987.39	1	Bin B contig00019 (074112-075245)complement
Replicate1	YVWADQTKHPEPEVQQSVQVISK (+3)	12	2695.36	2696.96	1	Bin B contig00026 (055342-057018)complement
Replicate1	AVIDANSGLDASGWAGR (+2)	12	1658.8	1659.75	1	Bin B contig00033 (007067-008104)complement
Replicate1	VGATVPTTWDEFNATADK (+2)	12	1921.91	1923.04	1	Bin B contig00044 (047176-048432)
Replicate1	ALVDLDMDALGSDTM[16]IK (+2)	12	1822.87	1824.07	1	Bin B contig00044 (047176-048432)
Replicate1	EVPEVNAEIDGTDIVYK (+2)	12	1889.93	1891.04	2	Bin B contig00044 (056303-057142)complement, Bin C contig01450 (000025-000702)
Replicate1	LNAVEGGLRLR (+2)	12	1196.7	1197.39	1	Bin B contig00050 (036519-040082)complement
Replicate1	AKPPASTLSSDIVIK (+2)	12	1525.87	1526.77	1	Bin B contig00050 (043145-043639)
Replicate1	FLQEC[57]PWQR (+2)	12	1262.59	1263.39	1	Bin B contig00054 (011968-015408)complement
Replicate1	ALAIPLVVQAGR (+2)	12	1206.74	1207.47	1	Bin B contig00054 (036147-038420)complement
Replicate1	LGANAILGVSLAVAK (+2)	12	1395.84	1396.67	1	Bin B contig00061 (039123-040397)
Replicate1	AAAAGC[57]VVIDNSSLYR (+2)	12	1665.81	1666.82	1	Bin B contig00072 (027494-028516)
Replicate1	AYQLAVEHLNGEGDGGM[16]LNTFSSK (+3)	12	2553.18	2554.74	1	Bin B contig00090 (013758-015101)
Replicate1	GTLLHAPDVYMEK (+2)	12	1472.73	1473.69	1	Bin B contig00095 (008254-009225)
Replicate1	DGALVNENGLDVEAVR (+2)	12	1669.83	1670.78	1	Bin B contig00096 (031693-032577)complement
Replicate1	AHATEIYSAFDQC[57]AEK (+2)	12	1839.81	1840.93	1	Bin B contig00101 (009122-009697)complement
Replicate1	DGLVHVSQIENR (+2)	12	1365.7	1366.48	2	Bin B contig00104 (018044-020182), Bin A contig00005 (042567-044702)
Replicate1	GLQILADGGDIDYVGATAVELVNGGEAAGSYR (+3)	12	3150.55	3152.38	1	Bin B contig00107 (009873-010298)complement
Replicate1	VYIEGQLQTR (+2)	12	1205.64	1206.35	1	Bin B contig00107 (025592-026101)complement
Replicate1	YEDGEQAYILAPQR (+2)	12	1651.78	1652.76	1	Bin B contig00110 (001378-002220)
Replicate1	IVLNIGC[57]GAAAVK (+2)	12	1284.72	1285.53	1	Bin B contig00110 (006352-006906)
Replicate1	LNLGLSHDVDYVAPEGVTVTAPK (+3)	12	2394.24	2395.66	1	Bin B contig00110 (007648-008181)
Replicate1	AVAFHGVGNDYPVFGDINK (+2)	12	2018.99	2020.2	1	Bin B contig00127 (014238-015524)complement
Replicate1	ATADDIPLYTPGYGR (+2)	12	1608.78	1609.73	2	Bin B contig00127 (014238-015524)complement, Bin C contig02649 (000063-001199)
Replicate1	WLGGTLTNWQTVSK (+2)	12	1589.82	1590.78	1	Bin B contig00129 (021577-022371)
Replicate1	DAWVAAMKPVWTK (+2)	12	1501.78	1502.78	1	Bin B contig00135 (011477-012478)
Replicate1	TPLNQIGTINVPEPR (+2)	12	1647.89	1648.86	1	Bin B contig00136 (002093-002656)
Replicate1	GEFLTMLGPSGSGK (+2)	12	1379.68	1380.57	2	Bin B contig00140 (000660-001760)complement, Bin A contig00013 (016474-017574)complement
Replicate1	ALANLVGANADQNAGIVIVQK (+2)	12	2078.15	2079.36	1	Bin B contig00141 (022378-022869)complement
Replicate1	LNIPVIFVSGGPMEAGK (+2)	12	1727.93	1729.05	2	Bin B contig00150 (011108-012943)complement, Bin A contig00001 (026254-028095)complement
Replicate1	NPIPPTIWSYNDAVQDDMYDPVK (+2)	12	2677.24	2678.92	1	Bin B contig00155 (008982-010574)
Replicate1	LEGELPSPLNVPVGC[57]AFNPR (+3)	12	2165.09	2166.43	1	Bin B contig00155 (013541-014515)
Replicate1	VELAC[57]PDPEEEAMLK (+2)	12	1729.79	1730.92	1	Bin B contig00158 (017056-017598)
Replicate1	EGLTVLEYFNSTHGAR (+2)	12	1792.87	1793.93	1	Bin B contig00167 (011955-016220)
Replicate1	PLATTDNLNFGNPEKPEIMGQFVGAIK (+3)	12	2900.47	2902.28	2	Bin B contig00180 (014738-016897), Bin C contig01002 (000289-002448)
Replicate1	TFDEVVRPEQMIGPK (+2)	12	1744.88	1745.99	2	Bin B contig00186 (010452-011846), Bin A contig00052 (018477-019868)
Replicate1	FGGGQELWDEVSGEFGLK (+2)	12	1953.91	1955.08	1	Bin B contig00192 (008618-009706)complement
Replicate1	AFTC[57]GATGTQAGGWFNK (+3)	12	1772.79	1773.89	1	Bin B contig00192 (008618-009706)complement
Replicate1	LVDFDDPAAVEAAIDDNTR (+2)	12	2045.95	2047.14	1	Bin B contig00194 (003829-005121)complement
Replicate1	LFNLEEVGYIYSR (+2)	12	1601.81	1602.78	2	Bin B contig00194 (003829-005121)complement, Bin A contig00200 (003707-004993)complement
Replicate1	ALTAQGVDPTHGVLR (+2)	12	1533.83	1534.72	1	Bin B contig00215 (005574-006809)
Replicate1	GPQIFLSR (+2)	12	916.513	917.063	2	Bin B contig00226 (010136-011749)complement, Bin A contig00003 (014316-016004)complement
Replicate1	GGYFPVNPIDDAQDIR (+2)	12	1775.85	1776.9	2	Bin B contig00241 (007814-009220)complement, Bin A contig00008 (098331-099737)complement
Replicate1	GINSAYIHAK (+2)	12	1072.57	1073.2	2	Bin B contig00245 (004796-005878), Bin A contig00007 (070574-071662)
Replicate1	FEDAGAFEGLR (+2)	12	1210.56	1211.28	1	Bin B contig00260 (003750-004718)complement
Replicate1	HAGTGGSDLPDLPAEFSK (+2)	12	1797.85	1798.9	1	Bin B contig00265 (006398-006898)complement
Replicate1	QAVITNELIEIISGAEAL (+2)	12	1883.03	1884.13	3	Bin B contig00270 (003189-004067), Bin A contig00030 (028595-029476)complement, Bin A contig01812 (000185-001060)
Replicate1	PIHGDAPAFDEQSTETEILTTGIK (+3)	12	2569.25	2570.76	1	Bin B contig00270 (004087-005511)
Replicate1	IPSAVGYQPTLATDM[16]GAMQER (+3)	12	2251.06	2252.52	3	Bin B contig00270 (004087-005511), Bin A contig00030 (027134-028576)complement, Bin C contig01538 (000123-000614)
Replicate1	VALSGLTLAEQFR (+2)	12	1403.78	1404.61	2	Bin B contig00270 (004087-005511), Bin C contig01538 (000123-000614)
Replicate1	GAALTTYLSLAGR (+2)	12	1292.71	1293.47	3	Bin B contig00293 (000053-003019)complement, Bin A contig00012 (017696-020617), Bin C contig02250 (000527-001432)complement
Replicate1	AIQVLQTMTEK (+2)	12	1260.67	1261.49	1	Bin B contig00315 (006026-006460)complement
Replicate1	AVAFGEALRPEFK (+2)	12	1433.77	1434.64	2	Bin B contig00316 (002312-003604), Bin C contig03970 (000055-000537)
Replicate1	IINEPTAAALAYGLDK (+2)	12	1658.89	1659.88	1	Bin B contig00324 (000520-002436)
Replicate1	DVVLLDVTPLSLGIETLGGVFTR (+3)	12	2413.35	2414.79	1	Bin B contig00324 (000520-002436)
Replicate1	TRPGSAC[57]PDVPLGDDYLLPK (+2)	12	2170.07	2171.4	1	Bin B contig00352 (002000-003610)
Replicate1	TIGEIVMESLAR (+2)	12	1317.7	1318.54	2	Bin B contig00387 (004858-005331)complement, Bin A contig00055 (031885-032358)complement
Replicate1	VGIIMGSQSDWPTMK (+2)	12	1648.8	1649.93	2	Bin B contig00501 (001161-001649)complement, Bin A contig00001 (070194-070682)
Replicate1	VSDATQAYIDAHLNDPAFR (+3)	12	2103	2104.24	1	Bin B contig00944 (001643-002515)
Replicate1	YGPVAGGVEGGLENPLGAR (+2)	12	1811.92	1812.98	1	Bin A contig00001 (057542-058276)complement
Replicate1	GYLSPYFVTNADK (+2)	12	1473.71	1474.61	1	Bin A contig00001 (092697-094334)complement
Replicate1	ENTTIVDGAGDKAEIEAR (+2)	12	1887.92	1888.98	1	Bin A contig00001 (092697-094334)complement
Replicate1	EIELEDKFENMGAQMVK (+3)	12	2009.94	2011.28	1	Bin A contig00001 (092697-094334)complement
Replicate1	RLDAVVYR (+2)	12	990.561	991.145	2	Bin A contig00001 (135361-135981)complement, Bin C contig02126 (000175-000795)complement
Replicate1	GGAGFPTGIK (+2)	12	903.481	904.021	1	Bin A contig00001 (141356-142855)
Replicate1	ALEGLSIEHAYGTATMR (+2)	12	1818.89	1820.03	1	Bin A contig00001 (303657-304892)
Replicate1	FNESAGHGPER (+2)	12	1199.53	1200.22	1	Bin A contig00001 (330052-330870)
Replicate1	MGHAGAIVSGGQGDAESK (+2)	12	1670.77	1671.79	1	Bin A contig00001 (423554-424438)complement
Replicate1	IAFSLGLEGQQIK (+2)	12	1402.78	1403.62	1	Bin A contig00001 (424445-425638)complement
Replicate1	ELYLALLVDR (+2)	12	1203.69	1204.42	2	Bin A contig00001 (424445-425638)complement, Bin C contig00367 (004796-005989)complement
Replicate1	IPEVTAHLVEAGGK (+2)	12	1419.77	1420.61	1	Bin A contig00002 (019652-020653)
Replicate1	LPLLAPM[16]SEVAGK (+2)	12	1340.74	1341.61	1	Bin A contig00002 (136855-137973)complement
Replicate1	TSTIALGNATLPYLLR (+2)	12	1702.96	1703.98	1	Bin A contig00002 (136855-137973)complement
Replicate1	VKEPQAVER (+2)	12	1054.58	1055.19	3	Bin A contig00002 (136855-137973)complement, Bin C contig00991 (001048-002166), Bin C contig00411 (004096-005211)
Replicate1	GDLGVELPVQNVPPIQK (+2)	12	1801.99	1803.06	1	Bin A contig00002 (141219-142667)complement
Replicate1	TQPGFYYAGATAVVTQDTLTQAR (+2)	12	2458.21	2459.66	1	Bin A contig00002 (270273-271112)complement
Replicate1	TATIPGGMYR (+2)	12	1065.53	1066.23	1	Bin A contig00003 (110875-111843)
Replicate1	KLSQSAEEGWYAR (+2)	12	1523.74	1524.63	1	Bin A contig00003 (125120-126100)
Replicate1	DGMENLEITEAK (+2)	12	1348.62	1349.46	1	Bin A contig00005 (011881-013164)complement
Replicate1	GTGALVYQPLSTGITYQLIPK (+3)	12	2219.22	2220.56	1	Bin A contig00005 (011881-013164)complement
Replicate1	EGDTGSPEVQVAVLTSR (+2)	12	1743.86	1744.85	1	Bin A contig00005 (040842-041111)
Replicate1	ALDEVRPIVSEVGILPR (+3)	12	1862.06	1863.16	1	Bin A contig00005 (042567-044702)
Replicate1	PGQDFFPLTVHYQEK (+3)	12	1804.88	1805.98	1	Bin A contig00005 (042567-044702)
Replicate1	TLGVIGAGNIGSIVC[57]DR (+2)	12	1700.89	1701.91	1	Bin A contig00005 (045709-047307)complement
Replicate1	QINYIVEDHGYQVPR (+2)	12	1829.91	1830.99	1	Bin A contig00005 (086576-087739)complement
Replicate1	LPIVSLAYDTLMIPTPK (+2)	12	1871.05	1872.27	1	Bin A contig00005 (141298-142620)complement
Replicate1	DFVIANISAPSGLK (+2)	12	1430.78	1431.63	1	Bin A contig00007 (004330-004983)
Replicate1	FGPAGEVLTLENLPTPTPQPGEVLVR (+3)	12	2730.46	2732.09	1	Bin A contig00007 (030936-031922)
Replicate1	FFADTADVDAIR (+2)	12	1339.64	1340.44	1	Bin A contig00007 (043243-043896)
Replicate1	TLMEQC[57]GEDMANIDTYGAH (+3)	12	2154.87	2156.3	1	Bin A contig00007 (096492-097550)complement
Replicate1	IDENVHVLGDAC[57]AQGDMPK (+3)	12	2067.94	2069.25	1	Bin A contig00008 (004529-005800)
Replicate1	AQIEAMPEGGTFAMVAPPNPFR (+2)	12	2330.12	2331.67	1	Bin A contig00008 (004529-005800)
Replicate1	IMVNC[57]AGIGTIGK (+2)	12	1332.69	1333.59	1	Bin A contig00008 (011459-012226)
Replicate1	TLC[57]LHC[57]SIVEPDTGEAYGR (+2)	12	2176.99	2178.34	1	Bin A contig00008 (098331-099737)complement
Replicate1	IIGPAIAAVTGGK (+2)	12	1166.7	1167.4	1	Bin A contig00008 (116606-117583)
Replicate1	DHAFMPITVK (+2)	12	1157.59	1158.37	1	Bin A contig00009 (062690-063556)complement
Replicate1	AQELAVEHINGMGDGGMLNTFSSK (+2)	12	2505.16	2506.77	1	Bin A contig00009 (127487-128836)
Replicate1	NTTFDYHNVSIK (+2)	12	1437.69	1438.54	1	Bin A contig00009 (132864-134801)
Replicate1	MGTAEVESALVAHAK (+3)	12	1512.76	1513.71	1	Bin A contig00009 (132864-134801)
Replicate1	ILHQFAPAGNPMDPDFDYAEEFK (+3)	12	2651.2	2652.89	1	Bin A contig00012 (031967-034162)complement
Replicate1	SPAGAQQWEPVDVDEDHMAPAAHTPGK (+3)	12	2840.28	2842.02	1	Bin A contig00012 (031967-034162)complement
Replicate1	APDSHVFAFK (+2)	12	1117.56	1118.24	1	Bin A contig00004 (039702-040922)complement
Replicate1	LYNGEDVDPILNK (+2)	12	1488.75	1489.63	1	Bin A contig00004 (083284-085227)complement
Replicate1	NDPMWADAR (+2)	12	1074.46	1075.16	1	Bin A contig00004 (083284-085227)complement
Replicate1	ANAPSGIFFTAR (+2)	12	1250.64	1251.39	1	Bin A contig00004 (101416-102567)
Replicate1	AAAAMIEDGGLEEALANR (+2)	12	1800.87	1801.97	1	Bin A contig00013 (038966-040273)
Replicate1	RDQMPELVEGSAPGGTLR (+2)	12	1911.95	1913.12	1	Bin A contig00013 (040296-041747)
Replicate1	DKNFLGAIAGR (+2)	12	1160.63	1161.31	1	Bin A contig00013 (041751-042674)
Replicate1	LALTAEGNPELAER (+2)	12	1482.77	1483.62	1	Bin A contig00016 (065096-066712)complement
Replicate1	SAPHTPEDVTSLGQYR (+2)	12	1756.84	1757.85	1	Bin A contig00016 (076197-077549)complement
Replicate1	MGSEVFHTLK (+2)	12	1147.57	1148.33	1	Bin A contig00016 (098268-099542)
Replicate1	VPSAIHVSPEAVDAGPIAR (+3)	12	1885.01	1886.11	1	Bin A contig00018 (070441-072246)
Replicate1	TEAALDVIAEMAK (+2)	12	1360.69	1361.56	1	Bin A contig00018 (072256-072897)
Replicate1	SLASPLPQISFC[57]PTGGVSTK (+3)	12	2046.05	2047.3	1	Bin A contig00018 (072256-072897)
Replicate1	YPPLVFAGEAR (+2)	12	1218.64	1219.39	1	Bin A contig00018 (096934-098304)complement
Replicate1	TGLPVLMVEQNAR (+2)	12	1426.76	1427.67	1	Bin A contig00018 (102844-103662)
Replicate1	TTDVTGTVTLPSGTEMVMPGDNLK (+2)	12	2463.19	2464.76	2	Bin A contig00020 (000018-000422), Bin A contig00214 (013138-013542)complement
Replicate1	NAAVILNNNNEPIGTR (+2)	12	1708.89	1709.86	1	Bin A contig00020 (009768-010136)
Replicate1	KPVELPSGVTVTLSGQTVEVK (+2)	12	2167.21	2168.49	1	Bin A contig00020 (011746-012279)
Replicate1	TGSAFYAPAASAIEMAEAYLK (+3)	12	2161.04	2162.42	1	Bin A contig00020 (103846-104808)
Replicate1	SGYLTTHVLDTAR (+2)	12	1432.73	1433.57	1	Bin A contig00021 (090258-090614)
Replicate1	GGAGFPTGLK (+2)	12	903.481	904.021	3	Bin A contig00023 (050002-051303)complement, Bin D contig00153 (010106-011374)complement, Bin C contig00286 (002561-003853)
Replicate1	LDGEFADFPTAR (+2)	12	1337.63	1338.42	1	Bin A contig00025 (031221-032201)
Replicate1	SDVSAFSDAELLR (+2)	12	1408.68	1409.5	1	Bin A contig00025 (037491-038411)complement
Replicate1	AMTDFASTQAEAAAEYMSAFAEVAK (+2)	12	2610.16	2611.85	1	Bin A contig00028 (043349-043792)
Replicate1	MVQEMMGAFPMDMSAMEGMMK (+3)	12	2381.94	2383.96	1	Bin A contig00028 (043349-043792)
Replicate1	RPGQGQGSVPEIDDLVR (+2)	12	1821.93	1822.97	1	Bin A contig00028 (066840-068027)
Replicate1	SIEQLHQILAMGAENPPPENGGPGDIR (+4)	12	2839.39	2841.12	1	Bin A contig00030 (001204-002091)complement
Replicate1	VQDAGTIIAVDLHDAR (+3)	12	1692.88	1693.86	1	Bin A contig00030 (002152-003261)complement
Replicate1	ELGATHVINAGAENVVEQIK (+2)	12	2091.1	2092.31	1	Bin A contig00030 (002152-003261)complement
Replicate1	VFEAAGLPDNLLHIVPGGADVGAAMC[57]EDPNIAMVSFTGSPEVGAK (+4)	12	4523.18	4526.06	1	Bin A contig00030 (003279-004757)complement
Replicate1	AGIEIEHSAGFLR (+3)	12	1398.73	1399.55	1	Bin A contig00030 (003279-004757)complement
Replicate1	NPLPPTMWSYNDAVEDDPFDPDAAK (+3)	12	2804.23	2805.98	1	Bin A contig00030 (016633-018204)complement
Replicate1	VQAGEC[57]HVMPYPNPADVEAMR (+2)	12	2370.06	2371.64	1	Bin A contig00030 (016633-018204)complement
Replicate1	TMISDDKGEVVADVTAAK (+2)	12	1848.91	1850.05	1	Bin A contig00030 (031055-031615)complement
Replicate1	PGVDVIMMAPK (+2)	12	1156.6	1157.45	1	Bin A contig00030 (043156-044217)
Replicate1	AAWPAWAATPPEER (+2)	12	1551.75	1552.69	1	Bin A contig00031 (038155-039603)complement
Replicate1	GFYVKPTVFADVNNDMTIAR (+3)	12	2257.12	2258.55	1	Bin A contig00031 (038155-039603)complement
Replicate1	FTGIAAPMPLVNIDTDMIIPK (+2)	12	2256.19	2257.71	1	Bin A contig00037 (061385-061990)complement
Replicate1	GVILNEPSVVAYHVK (+2)	12	1623.9	1624.88	1	Bin A contig00043 (049170-050174)complement
Replicate1	AGDDVEVEMSYEK (+2)	12	1470.62	1471.54	1	Bin A contig00048 (014031-015356)complement
Replicate1	IKPVPTLPDAQTVTEVK (+3)	12	1835.04	1836.13	1	Bin A contig00048 (030923-031756)
Replicate1	TPLIYVNVK (+2)	12	1045.62	1046.26	1	Bin A contig00048 (037679-040042)complement
Replicate1	HGEVMQEPAHPVLAQGK (+3)	12	1826.91	1828.06	1	Bin A contig00048 (037679-040042)complement
Replicate1	HTMVHEQMTK (+2)	12	1240.57	1241.44	1	Bin A contig00048 (049801-051096)
Replicate1	VAADLADHYGADVTYVGVGADTPGALGHNPK (+3)	12	3050.47	3052.27	1	Bin A contig00052 (011930-012346)complement
Replicate1	THTQDATPLTLGQEFSGYAK (+3)	12	2164.04	2165.32	1	Bin A contig00052 (018477-019868)
Replicate1	TGVDGVYAIGDIAGAPWLAHK (+3)	12	2110.08	2111.36	1	Bin A contig00052 (026766-028160)complement
Replicate1	NESAQLVESVLDHVSDALVR (+3)	12	2180.11	2181.36	1	Bin A contig00052 (049761-050093)
Replicate1	HVAAMSPPVDSEPATESNVVSLDAGR (+3)	12	2635.25	2636.85	1	Bin A contig00052 (050135-051319)
Replicate1	ERPLAVC[57]SEESC[57]YAQNR (+3)	12	2067.91	2069.18	1	Bin A contig00055 (047462-047953)complement
Replicate1	VQNYEGVC[57]ISR (+2)	12	1323.62	1324.43	1	Bin A contig00070 (010478-010855)
Replicate1	LYGGTYTQFTQVFAR (+2)	12	1750.87	1751.93	1	Bin A contig00200 (003707-004993)complement
Replicate1	VALSSTMGPGVTIDVDNATGN (+3)	12	2017.96	2019.19	1	Bin A contig00214 (002835-003533)complement
Replicate1	AAGADIVGAEDLMETVQGGTIDFDR (+3)	12	2550.19	2551.74	2	Bin A contig00214 (002835-003533)complement, Bin C contig02380 (000165-000863)complement
Replicate1	IEVQIFPAQQLGR (+2)	12	1497.83	1498.72	1	Bin A contig00267 (000887-001906)
Replicate1	VETDLESGQTIMK (+2)	12	1449.7	1450.61	1	Bin A contig00267 (008095-010218)
Replicate1	MPSAVGYQPTLAAEMGVLQER (+2)	12	2247.1	2248.58	1	Bin D contig00006 (101271-102647)
Replicate1	FLSQPFFVAEVFTGSPGK (+2)	12	1957	1958.22	1	Bin D contig00006 (101271-102647)
Replicate1	IC[57]LLGC[57]GVTTGIGAVLNTAK (+3)	12	2017.07	2018.34	1	Bin D contig00010 (038666-039775)complement
Replicate1	GYLHVPIADLDATQAALLNAK (+3)	12	2193.18	2194.49	1	Bin D contig00011 (040929-044702)complement
Replicate1	GMPSQMTPEQMSESFR (+2)	12	1841.77	1843.07	1	Bin D contig00011 (071070-071780)complement
Replicate1	DSSLGLNFAGVNYYDGQGFMVTK (+2)	12	2482.15	2483.71	1	Bin D contig00014 (004116-005135)
Replicate1	KGFVQC[57]GVSIGLPGFSNADEK (+3)	12	2209.08	2210.44	1	Bin D contig00014 (004116-005135)
Replicate1	VFLSAGSGNIVVNGRPLDEYFGR (+3)	12	2466.27	2467.73	1	Bin D contig00014 (044858-045250)
Replicate1	LPIVASLVTR (+2)	12	1067.67	1068.31	1	Bin D contig00017 (032063-033304)complement
Replicate1	INIDPDSIYTGALGGAEFAR (+2)	12	2079.03	2080.25	1	Bin D contig00017 (047901-049220)
Replicate1	LDSHAWVYSWEK (+3)	12	1519.71	1520.64	1	Bin D contig00022 (002402-004702)complement
Replicate1	LGGQNAQYALNQM[16]K (+2)	12	1550.75	1551.72	1	Bin D contig00022 (005005-005319)complement
Replicate1	GYLSPYFVNNQQSMSVDLEDPYILLHDK (+3)	12	3284.57	3286.62	1	Bin D contig00022 (082535-084196)complement
Replicate1	GGTPHFDFVAGEC[57]VK (+2)	12	1619.74	1620.75	1	Bin D contig00027 (035860-036330)
Replicate1	LEQVALEDEYFVER (+2)	12	1738.84	1739.88	1	Bin D contig00029 (077429-078727)complement
Replicate1	GTEGPEVADISTLYK (+2)	12	1578.78	1579.7	1	Bin D contig00029 (077429-078727)complement
Replicate1	GNGSTGMPAVMPLSTGVTYALLDR (+3)	12	2407.19	2408.75	1	Bin D contig00032 (023812-025140)
Replicate1	GLQSAVILTEALR (+2)	12	1369.79	1370.59	1	Bin D contig00032 (023812-025140)
Replicate1	AELSQHADFLSPLWQQQVTSAR (+3)	12	2511.25	2512.73	1	Bin D contig00032 (043587-045236)
Replicate1	SC[57]MHC[57]VDPAC[57]VSGC[57]PVSALTK (+3)	12	2334.99	2336.59	1	Bin D contig00039 (054614-055588)
Replicate1	TTLLATGGC[57]GQVFR (+2)	12	1479.75	1480.66	1	Bin D contig00041 (040979-042742)complement
Replicate1	SATNSVLWHMGDDIPFIPNK (+3)	12	2241.09	2242.51	1	Bin D contig00047 (030116-032704)complement
Replicate1	ALSHTLLVFDAFNDVK (+2)	12	1788.94	1790.02	1	Bin D contig00047 (030116-032704)complement
Replicate1	PMVQNVVIDNMLLFDFDSAALK (+3)	12	2479.25	2480.9	1	Bin D contig00047 (034510-035271)complement
Replicate1	IINEPTAAALAYGMDK (+2)	12	1676.84	1677.92	1	Bin D contig00056 (020476-022428)complement
Replicate1	DVLLLDVTPLSLGIETMGGVMTK (+3)	12	2401.28	2402.87	1	Bin D contig00056 (020476-022428)complement
Replicate1	EILTADWSGGISK (+2)	12	1375.7	1376.51	1	Bin D contig00065 (036677-036991)
Replicate1	VWNEHLAEYYAPK (+2)	12	1618.78	1619.77	1	Bin D contig00068 (024335-025552)
Replicate1	GSTSAAMSAAK (+2)	12	980.46	981.082	1	Bin D contig00068 (037559-037843)
Replicate1	LVEDIEASGK (+2)	12	1059.54	1060.16	1	Bin D contig00075 (013196-013840)complement
Replicate1	IPGALAFPC[57]ATQNELTR (+3)	12	1857.94	1859.08	1	Bin D contig00084 (034224-035576)complement
Replicate1	AKQDFDPALADK (+2)	12	1317.66	1318.43	1	Bin D contig00086 (000943-001563)
Replicate1	EGSEGVIALLNFYASQQK (+3)	12	1952.98	1954.14	1	Bin D contig00086 (000943-001563)
Replicate1	GM[16]WTIGYTGQSPER (+2)	12	1597.72	1598.73	1	Bin D contig00086 (011085-013979)complement
Replicate1	KALGIENIQER (+2)	12	1269.7	1270.44	1	Bin D contig00105 (014728-016725)complement
Replicate1	ASSLVYTFTEPGK (+2)	12	1398.7	1399.54	1	Bin D contig00111 (016910-017479)complement
Replicate1	PEFVTDFLKPR (+3)	12	1347.72	1348.55	1	Bin D contig00131 (012241-013239)
Replicate1	LSNPYGIIAVSK (+2)	12	1260.71	1261.47	1	Bin D contig00132 (023541-024347)
Replicate1	SEGIVPAPESTHAIAATIR (+2)	12	1919.01	1920.13	1	Bin D contig00138 (001452-002801)
Replicate1	SGIDRPFILSK (+2)	12	1231.69	1232.43	1	Bin D contig00139 (012251-015166)complement
Replicate1	VYEEEGIVM[16]ISPASTNPK (+2)	12	1978.96	1980.19	1	Bin D contig00144 (007121-008227)complement
Replicate1	LTEEGADNVFR (+2)	12	1249.59	1250.31	1	Bin D contig00144 (007121-008227)complement
Replicate1	VNLTHLADINAGNLPYGDQR (+3)	12	2180.1	2181.36	1	Bin D contig00144 (009432-010343)complement
Replicate1	AIWGNIGTGEVAPSNIQPVR (+3)	12	2078.09	2079.32	1	Bin D contig00147 (000117-001553)
Replicate1	VAC[57]LGLAFKPDIDDLR (+3)	12	1801.94	1803.06	1	Bin D contig00147 (020482-021738)
Replicate1	IHIVEPELDGIVHK (+3)	12	1597.88	1598.84	1	Bin D contig00147 (020482-021738)
Replicate1	VINFFQNEMGVTK (+2)	12	1525.76	1526.75	1	Bin D contig00149 (002133-003389)complement
Replicate1	FNMEEVWPAELLDK (+2)	12	1719.82	1720.94	1	Bin D contig00149 (016162-018723)complement
Replicate1	VINNFMIQGGGFEVGMK (+2)	12	1839.9	1841.16	1	Bin D contig00151 (007483-007971)complement
Replicate1	TPPAAVLLQK (+2)	12	1036.63	1037.25	1	Bin D contig00190 (013961-014392)complement
Replicate1	SQTQLAGLIAK (+2)	12	1128.65	1129.31	1	Bin D contig00199 (009660-010217)
Replicate1	VLDKFESDWAK (+2)	12	1336.67	1337.48	1	Bin D contig00199 (009660-010217)
Replicate1	KTVSPTAQLEQTITK (+2)	12	1643.91	1644.86	1	Bin D contig00199 (009660-010217)
Replicate1	ANGEIIIFDAK (+2)	12	1189.63	1190.35	1	Bin D contig00204 (012307-013935)complement
Replicate1	ELGQM[16]WQVDYSDIDNLK (+2)	12	2068.94	2070.23	1	Bin D contig00204 (012307-013935)complement
Replicate1	VAAIYDTPNHPSWLVSMK (+3)	12	2028.01	2029.32	1	Bin D contig00204 (012307-013935)complement
Replicate1	NMINAGAAGVHFEDQLAAVK (+2)	12	2055.02	2056.3	1	Bin D contig00209 (002681-003991)complement
Replicate1	IDDVLNVSGHR (+2)	12	1223.63	1224.32	1	Bin D contig00373 (000700-002640)complement
Replicate1	DKDGYYWITGR (+2)	12	1372.64	1373.47	1	Bin D contig00373 (000700-002640)complement
Replicate1	GEAINPPMTYSSGDVTVPLQPIEAFHVSR (+3)	12	3111.53	3113.46	1	Bin C contig00201 (004882-005973)
Replicate1	FTNLVNSSFWNNNVTPK (+2)	12	1980.97	1982.16	1	Bin C contig00313 (002901-004052)
Replicate1	KFC[57]SVPEFR (+2)	12	1168.57	1169.32	1	Bin C contig00401 (004019-004369)complement
Replicate1	LNLVAGMIR (+2)	12	985.574	986.233	1	Bin C contig00439 (003912-004292)complement
Replicate1	GPFVDAYVLK (+2)	12	1107.6	1108.29	1	Bin C contig00439 (004296-004574)complement
Replicate1	STILPQFVGLTFGVYNGK (+2)	12	1940.04	1941.23	1	Bin C contig00439 (004296-004574)complement
Replicate1	DKEVPGAVGSGAVEAGSAFIGR (+3)	12	2073.05	2074.25	1	Bin C contig00524 (001436-002431)complement
Replicate1	LSLGLSHEVNFEVPAGITVTTPK (+3)	12	2408.3	2409.73	1	Bin C contig00536 (000987-001520)complement
Replicate1	AEEYGSHPTTFEAPAAGSIR (+3)	12	2089.97	2091.19	1	Bin C contig00651 (000881-002872)
Replicate1	VLDASTQEIVNTAK (+2)	12	1487.78	1488.64	1	Bin C contig00691 (000153-000461)
Replicate1	VETDIESGQTIMK (+2)	12	1449.7	1450.61	1	Bin C contig00717 (001144-003261)
Replicate1	WLTGMTQQQLAEQVGIK (+2)	12	1930	1931.22	1	Bin C contig00718 (000263-000631)
Replicate1	FRPNTDTHDYDVK (+2)	12	1606.74	1607.68	1	Bin C contig00769 (000005-000442)complement
Replicate1	IGC[57]PTEIKPQEFR (+2)	12	1573.79	1574.77	1	Bin C contig00991 (001048-002166)
Replicate1	VGFVYVGPVGDGGWTYEHDK (+2)	12	2181.02	2182.35	1	Bin C contig01199 (000508-001587)complement
Replicate1	IEALAGETDLDKR (+2)	12	1429.74	1430.56	1	Bin C contig01272 (000532-002112)
Replicate1	VTIGC[57]GPAIYNDDASTVAGSQPAELETVK (+3)	12	2962.42	2964.19	1	Bin C contig01303 (001403-001744)complement
Replicate1	LGMSDGPELMDAINSVIETYGK (+2)	12	2339.1	2340.63	1	Bin C contig01303 (001403-001744)complement
Replicate1	HFEESGDRPAMQPK (+2)	12	1627.74	1628.76	1	Bin C contig01321 (000128-001312)complement
Replicate1	AQDAAFTHNLFLEQAIR (+3)	12	1943.99	1945.14	1	Bin C contig01557 (000148-001140)
Replicate1	LEEHQSGDIIVDGTELSSDLK (+3)	12	2284.11	2285.42	1	Bin C contig01564 (000089-000880)complement
Replicate1	KEAEETAMHFLEK (+2)	12	1561.74	1562.74	1	Bin C contig01564 (000089-000880)complement
Replicate1	MHVSDQVAINIANMNK (+2)	12	1783.87	1785.05	1	Bin C contig01564 (000089-000880)complement
Replicate1	EVFDGLSAANQK (+2)	12	1277.63	1278.37	1	Bin C contig01939 (000050-001027)complement
Replicate1	TLYMSGGQM[16]GAPMVFR (+2)	12	1760.8	1762.08	1	Bin C contig02007 (000295-001611)complement
Replicate1	TTADNIPMHTMGYGR (+2)	12	1663.74	1664.86	1	Bin C contig02149 (000289-001515)complement
Replicate1	EVSAGGAVTLPGVGK (+2)	12	1340.73	1341.51	1	Bin C contig02606 (000882-001169)
Replicate1	TVEETVTAAVATIGENMSVR (+3)	12	2077.04	2078.3	1	Bin C contig02702 (000177-000782)
Replicate1	IEQGVINVGDEIEIVGIK (+2)	11	1924.05	1925.18	3	Bin E contig00554 (003167-004066)complement (Gly), Bin E contig00554 (003167-004030)complement (Std), Bin E contig00554 (003167-004066)complement (Trp)
Replicate1	SMDIETASYDLVQTNLSKR (+2)	11	2170.06	2171.38	2	Bin E contig00815 (000239-002986) (Gly), Bin E contig00815 (000239-002986) (Trp)
Replicate1	GITINTSHVEYETANR (+3)	11	1803.88	1804.91	2	Bin E contig01395 (000003-000296)complement (Gly), Bin E contig01395 (000003-000296)complement (Trp)
Replicate1	ITAPLDSIISETAQIIDSDPIMK (+3)	11	2470.29	2471.82	2	Bin E contig02950 (000109-001239)complement (Gly), Bin E contig02950 (000109-001239)complement (Trp)
Replicate1	VNIDAVNPAMSK (+2)	11	1257.64	1258.44	1	Bin B contig00019 (074112-075245)complement
Replicate1	ALVAVQGPAAENVVGDLC[57]PAAR (+3)	11	2177.13	2178.44	1	Bin B contig00019 (086367-087464)
Replicate1	ELGQLWQVDYSDLDNLR (+3)	11	2063	2064.21	1	Bin B contig00026 (055342-057018)complement
Replicate1	HALGNLGFDGVEK (+2)	11	1355.68	1356.48	1	Bin B contig00033 (028264-028494)complement
Replicate1	ITVFGVGGAGGNAVNNMIEK (+2)	11	1946.99	1948.2	2	Bin B contig00033 (066083-067741)complement, Bin A contig00021 (037959-039614)complement
Replicate1	IEGC[57]TLPMPGDHNVSNALSAVAVAR (+3)	11	2578.26	2579.88	1	Bin B contig00033 (072928-073839)complement
Replicate1	TAFSGSAPLPIELYNR (+2)	11	1734.89	1735.93	1	Bin B contig00044 (002707-004599)complement
Replicate1	VAAYFHTGGTTGTPK (+2)	11	1506.75	1507.65	1	Bin B contig00044 (002707-004599)complement
Replicate1	VPGAGDLPHEGTYQTIDR (+3)	11	1924.93	1926.05	1	Bin B contig00050 (030923-031348)
Replicate1	VTVFMGAATLPAK (+2)	11	1304.72	1305.59	1	Bin B contig00050 (031767-033161)complement
Replicate1	VSVPHPDIAQWEEISFAR (+3)	11	2080.04	2081.29	1	Bin B contig00051 (004410-005069)complement
Replicate1	VKDQGVQIAIQNGGGIR (+3)	11	1751.96	1752.97	1	Bin B contig00051 (015203-016774)complement
Replicate1	TFLDEHGAVK (+2)	11	1115.56	1116.22	1	Bin B contig00053 (018491-020788)
Replicate1	QFTVNMETQAVIDSVVGYITGR (+3)	11	2427.21	2428.72	1	Bin B contig00053 (018491-020788)
Replicate1	FNPVGPLHPQNHQLIDISGDK (+2)	11	2325.19	2326.57	2	Bin B contig00053 (018491-020788), Bin D contig00022 (002402-004702)complement
Replicate1	VNVDENPNAPAQMGVR (+2)	11	1709.82	1710.87	1	Bin B contig00053 (031023-031343)complement
Replicate1	QGQLPFPAINVNDSVTK (+2)	11	1826.95	1828.03	2	Bin B contig00053 (047774-049165), Bin A contig00003 (081526-082920)
Replicate1	HAISTIMPGAPINLYDGEDS (+2)	11	2099.98	2101.29	1	Bin B contig00060 (002538-002774)complement
Replicate1	KPGQPYVTEVVGDWEMK (+3)	11	1961.96	1963.21	1	Bin B contig00060 (022083-022739)
Replicate1	TGEEVPILPR (+2)	11	1109.61	1110.26	1	Bin B contig00061 (015941-016243)
Replicate1	MGAEVFHTLK (+2)	11	1131.57	1132.33	2	Bin B contig00061 (039123-040397), Bin C contig00555 (000912-002186)
Replicate1	KLPDGALVQLTDDGATGR (+3)	11	1825.95	1827	1	Bin B contig00088 (023682-024800)complement
Replicate1	MFHSLFASEDQK (+2)	11	1438.66	1439.59	1	Bin B contig00088 (027426-028202)complement
Replicate1	NVSFAHPDVSIK (+2)	11	1312.68	1313.46	1	Bin B contig00090 (019119-021065)
Replicate1	AIFPVAGLGTR (+2)	11	1100.63	1101.3	2	Bin B contig00101 (002306-003199), Bin A contig00037 (006401-007279)
Replicate1	GVNIANFTLGR (+2)	11	1160.63	1161.31	2	Bin B contig00104 (026547-028139)complement, Bin A contig00005 (045709-047307)complement
Replicate1	ADSTC[57]VDSAAATAAAEK (+2)	11	1637.72	1638.68	1	Bin B contig00107 (010295-011062)complement
Replicate1	QGLGVSIVSTPK (+2)	11	1184.68	1185.37	2	Bin B contig00110 (007245-007637), Bin A contig00020 (011341-011733)
Replicate1	NIASGVAHVNSSFNNTK (+2)	11	1758.86	1759.87	1	Bin B contig00110 (014314-014706)
Replicate1	STPYAAQMAAEDAGKK (+2)	11	1637.77	1638.8	3	Bin B contig00110 (014314-014706), Bin A contig00020 (019032-019424), Bin C contig02184 (000494-000883)
Replicate1	NIGEETPIALAR (+2)	11	1282.69	1283.43	1	Bin B contig00110 (023159-024178)
Replicate1	ATFEDPSAHVVLPEIISK (+3)	11	1952.03	1953.2	1	Bin B contig00110 (023159-024178)
Replicate1	FMPIDAVAALEEASSYPHVTSALAELK (+3)	11	2859.44	2861.23	1	Bin B contig00120 (019481-019936)complement
Replicate1	LQNGEVDVPGDGIPPAK (+2)	11	1704.87	1705.86	1	Bin B contig00123 (020672-022297)
Replicate1	NGLPYLDQITFEVGQEPIVALLR (+3)	11	2584.39	2585.95	1	Bin B contig00123 (020672-022297)
Replicate1	REDFQAMLR (+2)	11	1164.57	1165.32	2	Bin B contig00125 (002394-002714), Bin C contig01297 (000351-000671)complement
Replicate1	KAYGGAYDVMASK (+2)	11	1359.65	1360.53	3	Bin B contig00125 (018203-019762), Bin A contig00043 (033438-034970), Bin D contig00029 (019621-021153)complement
Replicate1	GQGALAYNPLSTGITYQLIPK (+2)	11	2204.18	2205.51	1	Bin B contig00127 (014238-015524)complement
Replicate1	TAAEGLVAVAVTGGK (+2)	11	1342.75	1343.53	1	Bin B contig00129 (022512-023387)
Replicate1	VHQILEGTNEIMR (+2)	11	1538.79	1539.76	2	Bin B contig00135 (017824-018975)complement, Bin A contig00008 (104249-105394)complement
Replicate1	GKLTDSQINAVAAYVHGLGGGE (+3)	11	2156.09	2157.34	1	Bin B contig00141 (012583-013467)complement
Replicate1	IPLNPSMITPK (+2)	11	1209.68	1210.49	1	Bin B contig00142 (003092-003793)complement
Replicate1	GTAVGGGSVPGGMDHLVAAMVMK (+3)	11	2141.04	2142.52	1	Bin B contig00142 (010145-011131)complement
Replicate1	TVIGPIFFEFIQR (+2)	11	1565.86	1566.84	2	Bin B contig00145 (000107-001204)complement, Bin C contig01890 (000618-001586)complement
Replicate1	YADGALSALAPLPDPNAR (+2)	11	1810.92	1811.99	1	Bin B contig00148 (015834-016880)
Replicate1	VKGEILSGDGFLTAESK (+3)	11	1749.91	1750.94	1	Bin B contig00148 (015834-016880)
Replicate1	LTAGSDGSLNVADYDR (+2)	11	1652.76	1653.7	1	Bin B contig00155 (000523-001515)
Replicate1	LVHVSSLAAAEDAPSMYGR (+2)	11	1972.97	1974.2	1	Bin B contig00165 (017038-018018)complement
Replicate1	TPPASYFLIK (+2)	11	1135.63	1136.34	1	Bin B contig00167 (003508-003933)
Replicate1	C[57]IATPDMMPVVGR (+2)	11	1445.68	1446.73	2	Bin B contig00167 (003935-004633), Bin C contig02380 (000165-000863)complement
Replicate1	TMAAWGPALDER (+2)	11	1316.62	1317.47	1	Bin B contig00177 (013355-014365)
Replicate1	AKFDAAIQSMK (+2)	11	1208.62	1209.42	1	Bin B contig00183 (010351-011061)complement
Replicate1	AIYANFGPVLAGGK (+2)	11	1376.75	1377.59	1	Bin B contig00185 (008074-009453)complement
Replicate1	AHLLPQSALTLDDGGQLGAR (+3)	11	2032.07	2033.25	1	Bin B contig00185 (010311-011549)
Replicate1	M[16]AALQSGQVHMVNSVEPK (+3)	11	1940.94	1942.22	1	Bin B contig00192 (003180-004646)complement
Replicate1	VEYFAAGER (+2)	11	1040.49	1041.11	1	Bin B contig00192 (008618-009706)complement
Replicate1	SWYEGLTDWEK (+2)	11	1412.62	1413.49	1	Bin B contig00192 (008618-009706)complement
Replicate1	IDSVSYAGLASSPYHAR (+3)	11	1792.87	1793.93	1	Bin B contig00194 (003829-005121)complement
Replicate1	LMISLADLITTRLMGGYSSWAR (+3)	11	2454.28	2455.89	1	Bin B contig00196 (004410-004904)
Replicate1	MDALSSMANIAGYR (+2)	11	1498.69	1499.71	2	Bin B contig00198 (007920-009491), Bin A contig00023 (083874-085448)complement
Replicate1	TAGSALDAVIEIITK (+3)	11	1500.84	1501.72	1	Bin B contig00211 (010428-010715)complement
Replicate1	ERNEM[16]YWDNAGTIIDK (+2)	11	1969.88	1971.1	1	Bin B contig00218 (003414-005039)complement
Replicate1	LADDQTFTYR (+2)	11	1228.57	1229.3	1	Bin B contig00218 (003414-005039)complement
Replicate1	VSLENQEWK (+2)	11	1131.56	1132.22	1	Bin B contig00218 (003414-005039)complement
Replicate1	GYLAIPGPSVMPDR (+2)	11	1471.75	1472.71	1	Bin B contig00220 (001232-002431)complement
Replicate1	SSGLLQQNQAILR (+2)	11	1426.79	1427.61	1	Bin B contig00220 (010414-011805)complement
Replicate1	LGAVTIATNMAGR (+2)	11	1273.68	1274.49	2	Bin B contig00226 (000561-003239)complement, Bin A contig00003 (005598-008297)complement
Replicate1	VAGC[57]LVTEGVAR (+2)	11	1230.64	1231.39	2	Bin B contig00226 (006964-009477)complement, Bin A contig00003 (011179-013662)complement
Replicate1	YMSGGQMSC[57]PIVFR (+2)	11	1631.73	1632.89	1	Bin B contig00229 (009732-011111)complement
Replicate1	TLC[57]LHC[57]SVVEPDTGEAYPR (+3)	11	2203	2204.38	1	Bin B contig00241 (007814-009220)complement
Replicate1	PIAGDNGTGMHVNMSIWK (+3)	11	1926.91	1928.2	2	Bin B contig00241 (007814-009220)complement, Bin A contig00008 (098331-099737)complement
Replicate1	DIC[57]ETSWGIPK (+2)	11	1304.61	1305.43	1	Bin B contig00254 (004771-007266)complement
Replicate1	MQVTETLNEGLK (+2)	11	1361.69	1362.55	2	Bin B contig00256 (001243-002574), Bin C contig01321 (001269-001601)complement
Replicate1	SASDAGALYGSVTPR (+2)	11	1450.71	1451.54	1	Bin B contig00256 (004576-005190)complement
Replicate1	HSDASVYVVR (+2)	11	1131.57	1132.23	1	Bin B contig00260 (000612-001043)complement
Replicate1	ALSEEELQELVAASDSGAR (+2)	11	1973.95	1975.07	1	Bin B contig00260 (001040-003652)complement
Replicate1	TSTIALGNATMPFMLALADK (+2)	11	2065.06	2066.44	1	Bin B contig00260 (007902-009020)complement
Replicate1	VATDVQQILQR (+2)	11	1269.7	1270.44	2	Bin B contig00270 (004087-005511), Bin C contig01538 (000569-000922)
Replicate1	LYGEWLPLSGQTPADAPC[57]YEVYLNDPR (+3)	11	3123.46	3125.39	1	Bin B contig00277 (007725-008552)complement
Replicate1	TIVYGVNHGDLTAK (+2)	11	1486.78	1487.66	1	Bin B contig00315 (002044-003045)
Replicate1	FPHAVTFGEDWIDAGR (+2)	11	1816.85	1817.95	1	Bin B contig00315 (002044-003045)
Replicate1	EIADLIVEVVDGLAANGADGNEAAEASVR (+3)	11	2867.41	2869.06	1	Bin B contig00316 (002312-003604)
[truncated: 63,666 more rows]

## Sheet: SOM_Table2a
SOM Table 2a. List of peptides that uniquely matched to different versions of the BD1-5/SN-2 predicted proteome used in search1. (Metagenome with three versions of Bin E, i.e. UGA as STOP codon, UGA coding for glycine, and UGA coding for tryptophan.)
[truncated: 100 more rows]

[truncated: 6 more sheets: SOM_Table2b, SOM_Table3a, SOM_Table3b, SOM_Table4, SOM_Table5, SOM_Table6]
